# Supplementary material for: Impact of barriers on Cyrno‐Sardinian endemisms: A comparative study of population genetics and phylogeography within taxa of Centranthus sect. Nervosae (Caprifoliaceae)
Source: Plant Biol (Stuttg). 2025 Mar 10;27(3):362–77. doi: 10.1111/plb.13775 (PMC11950908; doi:10.1111/plb.13775)
Supplement: Supplementary file 1 — File S1. Alignments of trnW(CCA)‐trnP(UGG)‐psaJ IGS (D19) haplotypic sequences (fasta format). Order of the samples as reported in Appendix–sheet 10. [file PLB-27-362-s004.fas]

>T_D19
TGTACCGAAAGGGTTCTTTTTGTAACTCCAATCCATCTTGGATGACTATATAATAGCATA
AAAAGTATGCTCAAAATAAAAGAAAAGATTATAGATGCCCAATTTGAATTGATCTCAATT
AATCCCTCCTTACTGCTCAAAAGAGAAGTAATAGGTAGGGATGACAGGATTTGAACCTGT
GACATTTTGTACCCAAAACAAACGCGCTACCAAGCTGCGCCACATCCCTTCCATTGGTCT
ATAACGCCATTATATTATATATAATATAATTTCTGTCTTGTTTTCCATATTGCCCCTCCC
GTTGCTATATACAATTTCTCTGGACATTTCCTCTTTTTGGTCTCATTTAATTGCAAATTG
AATATAATTGAATATAGATGAATATGGAATATATTAGATAGATAATATCTATCTATATTA
TAATAGTAAAAGATTTGGTATACATATGAAATAGAGAATGGAATCCATTGTCAAAATAAA
CGAGTCTTTTCGAAAATGCTTGGGGACACGCTTTTTCAAAAATAAAATTTTATTTACCGG
ATCAATGTACCCTTTCATTTGAGCATTTGAATTAGGAATTTCGTGGACAACTATAACTAT
AAGTGGTCCTTAACTTCATATACATCTGATCATATCTGTATTACTATTATGTATTCATAT
AATATATGTATTCCAATAAATAGAAAGAAGGAGGTTTTTCAATGCGAGATCTAAAAACAT
ATCTCTCCGTGGCACCGGTACTAAGTACTTTATGGTTCGGGT

>P_D19
TGTACCGAAAGGGTTCTTTTTGTAACTCCAATCCATCTTGGATGACTATATAATAGCATA
AAAAGTATGCTCAAAATAAAAGAAAAGATTATAGATGCCCAATTTGAATTGATCTCAATT
AATCCCTCCTTACTGCTCAAAAGAGAAGTAATAGGTAGGGATGACAGGATTTGAACCTGT
GACATTTTGTACCCAAAACAAACGCGCTACCAAGCTGCGCCACATCCCTTCCATTGGTCT
ATAACGCCATTATATTATATATAATATAATTTCTGTCTTGTTTTCCATATTGCCCCTCCC
GTTGCTATATACAATTTCTCTGGACATTTCCTCTTTTTGGTCTCATTTAATTGCAAATTG
AATATAATTGAATATAGATGAATATGGAATATATTAGATAGATAATATCTATCTATATTA
TAATAGTAAAAGATTTGGTATACATATGAAATAGAGAATGGAATCCATTGTCAAAATAAA
CGAGTCTTTTCGAAAATGCTTGGGGACACGCTTTTTCAAAAATAAAATTTTATTTACCGG
ATCAATGTACCCTTTCATTTGAGCATTTGAATTAGGAATTTCGTGGACAACTATAACTAT
AAGTGGTCCTTAACTTCATATACATCTGATCATATCTGTATTACTATTATGTATTCATAT
AATATATGTATTCCAATAAATAGAAAGAAGGAGGTTTTTCAATGCGAGATCTAAAAACAT
ATCTCTCCGTGGCACCGGTACTAAGTACTTTATGGTTCGGGT

>R_D19
TGTACCGAAAGGGTTCTTTTTGTAACTCCAATCCATCTTGGATGACTATATAATAGCATA
AAAAGTATGCTAAAAATAAAAGAAAAGATTATAGATGCCCAATTTGAATTGATCTCAATT
AATCCCTCCTTACTGCTCAAAAGAGAAGTAATAGGTAGGGATGACAGGATTTGAACCTGT
GACATTTTGTACCCAAAACAAACGCGCTACCAAGCTGCGCCACATCCCTTCCATTGGTCT
ATAACGCCATTATATTATATATAATATAATTTCTGTCTTGTTTTCCATATTGCCCCTCCC
GTTGCTATATACAATTTCTCTGGACATTTCCTCTTTTTGGTCTCATTTAATTGCAAATTG
AATATAATTGAATATAGATGAATATGGAATATATTAGATAGATAATATCTATCTATATTA
TAATAGTAAAAGATTTGGTATACATATGAAATAGAGAATGGAATCCATTGTCAAAATAAA
CGAGTCTTTTCGAAAATGCTTGGGGACACGCTTTTTCAAAAATAAAATTTTATTTACCGG
ATCAATGTACCCTTTCATTTGAGCATTTGAATTAGGAATTTCGTGGACAACTATAACTAT
AAGTGGTCCTTAACTTCATATACATCTGATCATATCTGTATTACTATTATGTATTCATAT
AATATATGTATTCCAATAAATAGAAAGAAGGAGGTTTTTCAATGCGAGATCTAAAAACAT
ATCTCTCCGTGGCACCGGTACTAAGTACTTTATGGTTCGGGT

>V_D19
TGTACCGAAAGGGTTCTTTTTGTAACTCCAATCCATCTTGGATGACTATATAATAGCATA
AAAAGTATGCTCAAAATAAAAGAAAAGATTATAGATGCCCAATTTGAATTGATCTCAATT
AATCCCTCCTTACTGCTCAAAAGAGAAGTAATAGGTAGGGATGACAGGATTTGAACCTGT
GACATTTTGTACCCAAAACAAACGCGCTACCAAGCTGCGCCACATCCCTTCCATTGGTCT
ATAACGCCATTATATTATATATAATATAATTTCTGTCTTGTTTTCCATATTGCCCCTCCC
GTTGCTATATACAATTTCTCTGGACATTTCCTCTTTTTGGTCTCATTTAATTGCAAATTG
AATATAATTGAATATAGATGAATATGGAATATATTAGATAGATAATATCTATCTATATTA
TAATAGTAAAAGATTTGGTATACATATGAAATAGAGAATGGAATCCATTGTCAAAATAAA
CGAGTCTTTTCGAAAATGCTTGGGGACACGCTTTTTCAAAAATAAAATTTTATTTACCGG
ATCAATGTACCCTTTCATTTGAGCATTTGAATTAGGAATTTCGTGGACAACTATAACTAT
AAGTGGTCCTTAACTTCATATACATCTGATCATATCTGTATTACTATTATGTATTCATAT
AATATATGTATTCCAATAAATAGAAAGAAGGAGGTTTTTCAATGCGAGATCTAAAAACAT
ATCTCTCCGTGGCACCGGTACTAAGTACTTTATGGTTCGGGT

>U_D19
TGTACCGAAAGGGTTCTTTTTGTAACTCCAATCCATCTTGGATGACTATATAATAGCATA
AAAAGTATGCTAAAAATAAAAGAAAAGATTATAGATGCCCAATTTGAATTGATCTCAATT
AATCCCTCCTTACTGCTCAAAAGAGAAGTAATAGGTAGGGATGACAGGATTTGAACCTGT
GACATTTTGTACCCAAAACAAACGCGCTACCAAGCTGCGCCACATCCCTTCCATTGGTCT
ATAACGCCATTATATTATATATAATATAATTTCTGTCTTGTTTTCCATATTGCCCCTCCC
GTTGCTATATACAATTTCTCTGGACATTTCCTCTTTTTGGTCTCATTTAATTGCAAATTG
AATATAATTGAATATAGATGAATATGGAATATATTAGATAGATAATATCTATCTATATTA
TAATAGTAAAAGATTTGGTATACATATGAAATAGAGAATGGAATCCATTGTCAAAATAAA
CGAGTCTTTTCGAAAATGCTTGGGGACACGCTTTTTCAAAAATAAAATTTTATTTACCGG
ATCAATGTACCCTTTCATTTGAGCATTTGAATTAGGAATTTCGTGGACAACTATAACTAT
AAGTGGTCCTTAACTTCATATACATCTGATCATATCTGTATTACTATTATGTATTCATAT
AATATATGTATTCCAATAAATAGAAAGAAGGAGGTTTTTCAATGCGAGATCTAAAAACAT
ATCTCTCCGTGGCACCGGTACTAAGTACTTTATGGTTCGGGT
