# Supplementary material for: Impact of barriers on Cyrno‐Sardinian endemisms: A comparative study of population genetics and phylogeography within taxa of Centranthus sect. Nervosae (Caprifoliaceae)
Source: Plant Biol (Stuttg). 2025 Mar 10;27(3):362–77. doi: 10.1111/plb.13775 (PMC11950908; doi:10.1111/plb.13775)
Supplement: Supplementary file 2 — File S2. Alignments of trnS(GCU)‐trnG(UCC) IGS (D20) haplotypic sequences (fasta format). Order of the samples as reported in Appendix–sheet 10. [file PLB-27-362-s005.fas]

>T_D20
ATAATGACTATGTTACACATGAAGTAAGAAAAAATCCCCTTTTCTTTTTTTATTATATAG
ATATGTACAACTTTGACCAGCAATTTCTTTTATTTGAGAATTTCTATATTAAGTA-----
----AGGGCTCGAAAGATCCAAAAACAAATATAAAGACAAATAAAAAGGACCCCTTTGAT
TTTGTTCCCCTTATTCACACGGCCTGGCCTGGTCAATACCTAGCCGGGTCGGTCCTTTTT
TTGTTCCAACAAATCTTAGCTAAAGTATTTA--------TCTGGGTTGAAGACAAAAATA
CTTGCTATTAAAGCATCCAGAAAAAGATGGAGTTTTATTTCCATTCTGATTCTATACTTT
TATATTTATATAAAAGTCTCCTTTCTTATTATCCCTTCTTTTTTTTTTTACTTGATTCCC
TTACGGGAATCTAATAATATTCCTATTATTTTTTTTAATTGAGTTATTAAAAGGAGTCCC
TCTTATCCAGAATCTGATTCAACTGAAATCCGCCGCCAAAAACGTCGACATTCTTCTTTG
AATGATTAGGACCCTATACTTTTACTTTATTACGATGATGCATACATAATTCCTCTGTTC
GACAAAAAGTGCATTTTTATGTATTGTATACAATACA
>P_D20
ATAATGACTATGTTACACATGAAGTAAGAAAAAATCCCCTTTTCTTTTTTTATTATATAG
ATATGTACAACTTTGACCAGCAATTTCTTTTATTTGAGAATTTCTATATTAAGTA-----
----AGGGCTCGAAAGATCCAAAAACAAATATAAAGACAAATAAAAAGGACCCCTTTGAT
TTTGTTCCCCTTATTCACACGGCCTGGCCTGGTCAATACCTAGCCGGGTCGGTCCTTTTT
TTGTTCCAACAAATCTTAGCTAAAGTATTTA--------TCTGGGTTGAAGACAAAAATA
CTTGCTATTAAAGCATCCAGAAAAAGATGGAGTTTTATTTCCATTCTGATTCTATACTTT
TATATTTATATAAAAGTCTCCTTTCTTATTATCCCTTCTTTTTTTTTTTACTTGATTCCC
TTACGGGAATCTAATAATATTCCTATTATTTTTTTTAATTGAGTTATTAAAAGGAGTCCC
TCTTATCCAGAATCTGATTCAACTGAAATCCGCCGCCAAAAACGTCGACATTCTTCTTTG
AATGATTAGGACCCTATACTTTTACTTTATTACGATGATGCATACATAATTCCTCTGTTC
GACAAAAAGTGCATTTTTATGTATTGTATACAATACA
>R_D20
ATAATGACTATGTTACACATGAAGTAAGAAAAAATCCCCTTTTCTTTTTTTATTATATAG
ATATGTACAACTTTGACCAGCAATTTCTTTTATTTGAGAATTTCTATATTAAGTA-----
----AGGGCTCGAAAGATCCAAAAACAAATATAAAGACAAATAAAAAGGACCCCTTTGAT
TTTGTTCCCCTTATTCACACGGCCTGGCCTGGTCAATACCTAGCCGGGTCGGTCCTTTTT
TTGTTCCAACAAATCTTAGCTAAAGTATTTA--------TCTGGGTTGAAGACAAAAATA
CTTGCTATTAAAGCATCCAGAAAAAGATGGAGTTTTATTTCCATTCTGATTCTATACTTT
TATATTTATATAAAAGTCTCCTTTCTTATTATCCCTTCTTTTTTTTTTTACTTGATTCCC
TTACGGGAATCTAATAATATTCCTATTATTTTTTTTAATTGAGTTATTAAAAGGAGTCCC
TCTTATCCAGAATCTGATTCAACTGAAATCCGCCGCCAAAAACGTCGACATTCTTCTTTG
AATGATTAGGACCCTATACTTTTACTTTATTACGATGATGCATACATAATTCCTCTGTTC
GACAAAAAGTGCATTTTTATGTATTGTATACAATACA
>V_D20
ATAATGACTATGTTACACATGAAGTAAGAAAAAATCCCCTTTTCTTTTTTTATTATATAG
ATATGTACAACTTTGACCAGCAATTTCTTTTATTTGAGAATTTCTATATTAAGTA-----
----AGGGCTCGAAAGATCCAAAAACAAATATAAAGACAAATAAAAAGGACCCCTTTGAT
TTTGTTCCCCTTATTCACACGGCCTGGCCTGGTCAATACCTAGCCGGGTCGGTCCTTTTT
TTGTTCCAACAAATCTTAGCTAAAGTATTTA--------TCTGGGTTGAAGACAAAAATA
CTTGCTATTAAAGCATCCAGAAAAAGATGGAGTTTTATTTCCATTCTGATTCTATACTTT
TATATTTATATAAAAGTCTCCTTTCTTATTATCCCTTCTTTTTTTTTTTACTTGATTCCC
TTACGGGAATCTAATAATATTCCTATTATTTTTTTTAATTGAGTTATTAAAAGGAGTCCC
TCTTATCCAGAATCTGATTCAACTGAAATCCGCCGCCAAAAACGTCGACATTCTTCTTTG
AATGATTAGGACCCTATACTTTTACTTTATTACGATGATGCATACATAATTCCTCTGTTC
GACAAAAAGTGCATTTTTATGTATTGTATACAATACA
>U_D20
ATAATGACTATGTTACACATGAAGTAAGAAAAAATCCCCTTTTCTTTTTTTATTATATAG
ATATGTACAACTTTGACCAGCAATTTCTTTTATTTGAGAATTTCTATATTAAGTATATTA
AGTAAGGGCTCGAAAGATCCAAAAACAAATATAAAGACAAATAAAAAGGACCCCTTTGAT
TTTGTTCCCCTTATTCACACGGCCTGGCCTGGTCAATACCTAGCCGGGTCGGTCCTTTTT
TTGTTCCAACAAATCTTAGCTAAAGTATTTAAGTATTTATCTGGGTTGAAGACAAAAATA
CTTGCTATTAAAGCATCCAGAAAAAGATGGAGTTTTATTTCCATTCTGATTCTATACTTT
TATATTTATATAAAAGTCTCCTTTCTTATTATCCCTTCTTTTTTTTTTTACTTGATTCCC
TTACGGGAATCTAATAATATTCCTATTATTTTTTTTAATTGAGTTATTAAAAGGAGTCCC
TCTTATCCAGAATCTGATTCAACTGAAATCCGCCGCCAAAAACGTCGACATTCTTCTTTG
AATGATTAGGACCCTATACTTTTACTTTATTACGATGATGCATACATAATTCCTCTGTTC
GACAAAAAGTGCATTTTTATGTATTGTATACAATACA
