# Supplementary material for: Impact of barriers on Cyrno‐Sardinian endemisms: A comparative study of population genetics and phylogeography within taxa of Centranthus sect. Nervosae (Caprifoliaceae)
Source: Plant Biol (Stuttg). 2025 Mar 10;27(3):362–77. doi: 10.1111/plb.13775 (PMC11950908; doi:10.1111/plb.13775)
Supplement: Supplementary file 3 — File S3. Alignments of accD‐psaI IGS (D21) haplotypic sequences (fasta format). Order of the samples as reported in Appendix–sheet 10. [file PLB-27-362-s001.fas]

>T_P21
ATTCGATCTAGTTGTACCACGTAAGACTTTAAAAAGTATTTTGAATGAGTTATTTCAGGC
CCATAGTTTCTTTTCTTTGAATCAAAACTAAATCGACAACTTAACATTTAGTTGAATTTT
TTTTTTTCAGTTATATTGGCTTACTACTTTAATTTAATTTAATTAAGTAACCTCTGCCAA
CAAGATATAAAATATAAAGAATAACTTCTTATTTCCGGGAAGTTGGTCAACTCAAATAAA
TTTACTACTCTCGCCTTACGATCTATATATAATTCAAATAAAGAAAGATAGACATAGAGT
TTTCTAGCTTTCTCTCTCGAGAATCTTATTTTGACTCAGAATCGATGTTGGGTCGGAGTC
TAACGAGTCTCTCGATAATTTGTAAGAAACTGTCTCCTAAATTGCAATTAGGAGACAAGA
GCAAAAGACGAGAAAAAAGAAGAAAAGAAAAATATTTTCATACATATTTGCATATTTGTG
ATGTGGAAAGATGAAAAAGTCTATTATATACTCTCTTAGGTATATACTCTCTTAGGTATA
TACTAAAATCTATACCAATTCAAATTCTCATTTCATAAACACTAATTCATAAATGAAATT
ATGATTCGTTAATAATTTCATAATTCCAACTCTTAATTATAATTATTATAACTTATAAAA
TAATAATAACAGGTACAAATAGTAAATTGAGGTACCCA
>P_P21
ATTCGATCTAGTTGTACCACGTAAGACTTTAAAAAGTATTTTGAATGAGTTATTTCAGGC
CCATAGTTTCTTTTCTTTGAATCAAAACTAAATCGACAACTTAACATTTAGTTGAATTTT
TTTTTTTCAGTTATATTGGCTTACTACTTTAATTTAATT-----AAGTAACCTCTGCCAA
CAAGATATAAAATATAAAGAATAACTTCTTATTTCCGGGAAGTTGGTCAACTCAAATAAA
TTTACTACTCTCGCCTTACGATCTATATATAATTCAAATAAAGAAAGATAGACATAGAGT
TTTCTAGCTTTCTCTCTCGAGAATCTTATTTTGACTCAGAATCGATGTTGGGTCGGAGTC
TAACGAGTCTCTCGATAATTTGTAAGAAACTGTCTCCTAAATTGCAATTAGGAGACAAGA
GCAAAAGACGAGAAAAAAGAAGAAAAGAAAAATATTTTCATACATATTTGCATATTTGTG
ATGTGGAAAGATGAAAAAGTCTATTATATACTCTCTTAGGTATATACTCTCTTAGGTATA
TACTAAAATCTATACCAATTCAAATTCTCATTTCATAAACACTAATTCATAAATGAAATT
ATGATTCGTTAATAATTTCATAATTCCAACTCTTAATTATAATTATTATAACTTATAAAA
TAATAATAACAGGTACAAATAGTAAATTGAGGTACCCA
>R_P21
ATTCGATCTAGTTGTACCACGTAAGACTTTAAAAAGTATTTTGAATGAGTTATTTCAGGC
CCATAGTTTCTTTTCTTTGAATCAAAACTAAATCGACAACTTAACATTTAGTTGAATTTT
TTTTTTTCAGTTATATTGGCTTACTACTTTAATTTAATTTAATTAAGTAACCTCTGCCAA
CAAGATATAAAATATAAAGAATAACTTCTTATTTCCGGGAAGTTGGTCAACTCAAATAAA
TTTACTACTCTCGCCTTACGATCTATATATAATTCAAATAAAGAAAGATAGACATAGAGT
TTTCTAGCTTTCTCTCTCGAGAATCTTATTTTGACTCAGAATCGATGTTGGGTCGGAGTC
TAACGAGTCTCTCGATAATTTGTAAGAAACTGTCTCCTAAATTGCAATTAGGAGACAAGA
GCAAAAGACGAGAAAAAAGAAGAAAAGAAAAATATTTTCATACATATTTGCATATTTGTG
ATGTGGAAAGATGAAAAAGTCTATTATATACTCTCTTAGGTATATACTCTCTTAGGTATA
TACTAAAATCTATACCAATTCAAATTCTCATTTCATAAACACTAATTCATAAATGAAATT
ATGATTCGTTAATAATTTCATAATTCCAACTCTTAATTATAATTATTATAACTTATAAAA
TAATAATAACAGGTACAAATAGTAAATTGAGGTACCCA
>V_P21
ATTCGATCTAGTTGTACCACGTAAGACTTTAAAAAGTATTTTGAATGAGTTATTTCAGGC
CCATAGTTTCTTTTCTTTGAATCAAAACTAAATCGACAACTTAACATTTAGTTGAATTTT
TTTTTTTCAGTTATATTGGCTTACTACTTTAATTTAATT-----AAGTAACCTCTGCCAA
CAAGATATAAAATATAAAGAATAACTTCTTATTTCCGGGAAGTTGGTCAACTCAAATAAA
TTTACTACTCTCGCCTTACGATCTATATATAATTCAAATAAAGAAAGATAGACATAGAGT
TTTCTAGCTTTCTCTCTCGAGAATCTTATTTTGACTCAGAATCGATGTTGGGTCGGAGTC
TAACGAGTCTCTCGATAATTTGTAAGAAACTGTCTCCTAAATTGCAATTAGGAGACAAGA
GCAAAAGACGAGAAAAAAGAAGAAAAGAAAAATATTTTCATACATATTTGCATATTTGTG
ATGTGGAAAGATGAAAAAGTCTATTATATACTCTCTTAGGTATATACTCTCTTAGGTATA
TACTAAAATCTATACCAATTCAAATTCTCATTTCATAAACACTAATTCATAAATGAAATT
ATGATTCGTTAATAATTTCATAATTCCAACTCTTAATTATAATTATTATAACTTATAAAA
TAATAATAACAGGTACAAATAGTAAATTGAGGTACCCA
>U13_P21
ATTCGATCTAGTTGTACCACGTAAGACTTTAAAAAGTATTTTGAATGAGTTATTTCAGGC
CCATAGTTTCTTTTCTTTGAATCAAAACTAAATCGACAACTTAACATTTAGTTGAATTTT
TTTTTT-CAGTTATATTGGCTTACTACTTTAATTGAATTTAATTAAGTAACCTCTGCCAA
CAAGATATAAAATATAAAGAATAACTTCTTATTTCCGGGAAGTTGGTCAACTCAAATAAA
TTTACTACTCTCGCCTTACGATCTATATATAATTCAAATAAAGAAAGATAGACATAGAGT
TTTCTAGCTTTCTCTCTCGAGAATCTTATTTTGACTCAGAATCGATGTTGGGTCGGAGTC
TAACGAGTCTCTCGATAATTTGTAAGAAACTGTCTCCTAAATTGCAATTAGGAGACAAGA
GCAAAAGACGAGAAAAAAGAAGAAAAGAAAAATATTTTCATACATATTTGCATATTTGTG
ATGTGGAAAGATGAAAAAGTCTATTATATACTCTCTTAGGTATATACTCTCTTAGGTATA
TACTAAAATCTATACCAATTCAAATTCTCATTTCATAAACACTAATTCATAAATGAAATT
ATGATTCGTTAATAATTTCATAATTCCAACTCTTAATTATAATTATTATAACTTATAAAA
TAATAATAACAGGTACAAATAGTAAATTGAGGTACCCA
>U18_P21
ATTCGATCTAGTTGTACCACGTAAGACTTTAAAAAGTATTTTGAATGAGTTATTTCAGGC
CCATAGTTTCTTTTCTTTGAATCAAAACTAAATCGACAACTTAACATTTAGTTGAATTTT
TTTTTTTCAGTTATATTGGCTTACTACTTTAATTTAATTTAATTAAGTAACCTCTGCCAA
CAAGATATAAAATATAAAGAATAACTTCTTATTTCCGGGAAGTTGGTCAACTCAAATAAA
TTTACTACTCTCGCCTTACGATCTATATATAATTCAAATAAAGAAAGATAGACATAGAGT
TTTCTAGCTTTCTCTCTCGAGAATCTTATTTTGACTCAGAATCGATGTTGGGTCGGAGTC
TAACGAGTCTCTCGATAATTTGTAAGAAACTGTCTCCTAAATTGCAATTAGGAGACAAGA
GCAAAAGACGAGAAAAAAGAAGAAAAGAAAAATATTTTCATACATATTTGCATATTTGTG
ATGTGGAAAGATGAAAAAGTCTATTATATACTCTCTTAGGTATATACTCTCTTAGGTATA
TACTAAAATCTATACCAATTCAAATTCTCATTTCATAAACACTAATTCATAAATGAAATT
ATGATTCGTTAATAATTTCATAATTCCAACTCTTAATTATAATTATTATAACTTATAAAA
TAATAATAACAGGTACAAATAGTAAATTGAGGTACCCA
