# Supplementary material for: Impact of barriers on Cyrno‐Sardinian endemisms: A comparative study of population genetics and phylogeography within taxa of Centranthus sect. Nervosae (Caprifoliaceae)
Source: Plant Biol (Stuttg). 2025 Mar 10;27(3):362–77. doi: 10.1111/plb.13775 (PMC11950908; doi:10.1111/plb.13775)
Supplement: Supplementary file 4 — File S4. Alignments of rpS15‐ndhF IGS (P37) haplotypic sequences (fasta format). Order of the samples as reported in Appendix–sheet 10. [file PLB-27-362-s003.fas]

>T_P37
ACCCTTGTTTTCTCGGTTTTCCTCTTGCAAAATAACTGAAACGAATCCCTTTTTTAGCAT
AACACAATTGCTCCCTCCCCTTTTTATAGAACAGATACGCATTTTTTGATCAGAAATAAT
AATATAAACTCTTTTAA------TATAGTATAACAAGAATCATAATTTCTTTATGGATTC
CTTATTTTATCAATTAACATAACATGATTCAACGGATTTTCAATCATGGATACATATTTA
ATTTGAATCGTAGATACATACCAATATTGAATTTGAATCGCGGATACATATATATTCTTA
ACATGCTGAGACGACTCCCATTATTGGTATCAAACCAATAACGATTCATACAA
>P_P37
ACCCTTGTTTTCTCGGTTTTCCTCTTGCAAAATAACTGAAACGAATCCCTTTTTTAGCAT
AACACAATTGCTCCCTCCCCTTTTTATAGAACAGATACGCATTTTTTGATCAGAAATAAT
AATATAAACTCTTTTAA------TATAGTATAACAAGAATCATAATTTCTTTATGGATTC
CTTATTTTATCAATTAACATAACATGATTCAACGGATTTTCAATCATGGATACATATTTA
ATTTGAATCGTAGATACATACCAATATTGAATTTGAATCGCGGATACATATATATTCTTA
ACATGCTGAGACGACTCCCATTATTGGTATCAAACCAATAACGATTCATACAA
>R_P37
ACCCTTGTTTTCTCGGTTTTCCTCTTGCAAAATAACTGAAACGAATCCCTTTTTTAGCAT
AACACAATTGCTCCCTCCCCTTTTTATAGAACAGATACGCATTTTTTGATCAGAAATAAT
AATATAAACTCTTTTAATTTTAATATAGTATAACAAGAATAATAATTTCTTTATGGATTC
CTTATTTTATCAATTAACATAACATGATTCAACGGATTTTCAATCATGGATACATATTTA
ATTTGAATCGTAGATACATACCAATATTGAATTTGAATCGCGGATACATATATATTCTTA
ACATGCTGAGACGACTCCCATTATTGGTATCAAACCAATAACGATTCATACAA
>V_P37
ACCCTTGTTTTCTCGGTTTTCCTCTTGCAAAATAACTGAAACGAATCCCTTTTTTAGCAT
AACACAATTGCTCCCTCCCCTTTTTATAGAACAGATACGCATTTTTTGATCAGAAATAAT
AATATAAACTCTTTTAA------TATAGTATAACAAGAATCATAATTTCTTTATGGATTC
CTTATTTTATCAATTAACATAACATGATTCAACGGATTTTCAATCATGGATACATATTTA
ATTTGAATCGTAGATACATACCAATATTGAATTTGAATCGCGGATACATATATATTCTTA
ACATGCTGAGACGACTCCCATTATTGGTATCAAACCAATAACGATTCATACAA
>U_P37
ACCCTTGTTTTCTCGGTTTTCCTCTTGCAAAATAACTGAAACGAATCCCTTTTTTAGCAT
AACACAATTGCTCCCTCCCCTTTTTATAGAACAGATACGCATTTTTTGATCAGAAATAAT
AATATAAACTCTTTTAA------TATAGTATAACAAGAATAATAATTTCTTTATGGATTC
CTTATTTTATCAATTAACATAACATGATTCAACGGATTTTCAATCATGGATACATATTTA
ATTTGAATCGTAGATACATACCAATATTGAATTTGAATCGCGGATACATATATATTCTTA
ACATGCTGAGACGACTCCCATTATTGGTATCAAACCAATAACGATTCATACAA
