# Supplementary material for: Impact of barriers on Cyrno‐Sardinian endemisms: A comparative study of population genetics and phylogeography within taxa of Centranthus sect. Nervosae (Caprifoliaceae)
Source: Plant Biol (Stuttg). 2025 Mar 10;27(3):362–77. doi: 10.1111/plb.13775 (PMC11950908; doi:10.1111/plb.13775)
Supplement: Supplementary file 5 — File S5. Alignments of matK(−3′) gene (V2) haplotypic sequences (fasta format). Order of the samples as reported in Appendix–sheet 10. [file PLB-27-362-s007.fas]

>T_V2
GTCCCTTCTTTACATTTATTACGAGTCTTTCTCCACGACTGGACTAGTTCTTTTATTCCA
AAGAAAGTCAGCCCGTTTTTTTCAAAACGAAAGAAAAGATTATTCTTCTTCCTATATAAT
TCTTTCATATGTGAATATGAATCTATCTTAGTCTTTCTACGTAACCAATCTTCTCATTTA
CAATCAACAGCTTTTGGAGCTCTTGTTGAACGGATATATTTCTACGAAAAAATAGAACTT
CTCGTAGAATTCTTTGCTAAAGATTTTCAAGTGAATCTATGGTTGTTCAAGGATCCATTG
ATGCATTATGTTAGGTATCAAGGAAAGTCAATTTTCTCTTCAAAGGACAATGTTCTTTTC
ATGCATAAATGGAAAGATTATTTGATACGTTTCTGCCAATGGCATTTTTACCAGTACTTT
CAACCAGTAAGGGTCTATATAAACCATTTATCCAAGCATTCCCTCGATCTTATGGGCTAT
CTTTCAAGTGTGCGGCTAACCCCGTTACAGATACGCAGCCAAACGCTAGAATATTCATAT
CTAATTGATAATGCGGTTAAGAAGTTCGATACCCTTCTTCCAATTCTTCCTCTGATTGGA
TCGTTGGTTAAAGCGCAATTTTGTAACGGATTAGGGTATCCTATTAGTAAGGTAGTTTGG
GCGGATTTATCAGATTTTGAGATTATTGACCGATTTAGGCGTATATGCAGGAAGCTTTCT
CATTATCATAGCGGATCTTCACAGAAAAAGACTTTGTATCGAATAAAGTATATACTGCGT
CTTTCTTGTGCTAGAACTTTGG
>P_V2
GTCCCTTCTTTACATTTATTACGAGTCTTTCTCCACGACTGGACTAGTTCTTTTATTCCA
AAGAAAGTCAGCCCGTTTTTTTCAAAACGAAAGAAAAGATTATTCTTCTTCCTATATAAT
TCTTTCATATGTGAATATGAATCTATCTTAGTCTTTCTACGTAACCAATCTTCTCATTTA
CAATCAACAGCTTTTGGAGCTCTTGTTGAACGGATATATTTCTACGAAAAAATAGAACTT
CTCGTAGAATTCTTTGCTAAAGATTTTCAAGTGAATCTATGGTTGTTCAAGGATCCATTG
ATGCATTATGTTAGGTATCAAGGAAAGTCAATTTTCTCTTCAAAGGACAATGTTCTTTTC
ATGCATAAATGGAAAGATTATTTGATACGTTTCTGCCAATGGCATTTTTACCAGTACTTT
CAACCAGTAAGGGTCTATATAAACCATTTATCCAAGCATTCCCTCGATCTTATGGGCTAT
CTTTCAAGTGTGCGGCTAACCCCGTTACAGATACGCAGCCAAACGCTAGAATATTCATAT
CTAATTGATAATGCGGTTAAGAAGTTCGATACCCTTCTTCCAATTCTTCCTCTGATTGGA
TCGTTGGTTAAAGCGCAATTTTGTAACGGATTAGGGTATCCTATTAGTAAGGTAGTTTGG
GCGGATTTATCAGATTTTGAGATTATTGACCGATTTAGGCGTATATGCAGGAAGCTTTCT
CATTATCATAGCGGATCTTCACAGAAAAAGACTTTGTATCGAATAAAGTATATACTGCGT
CTTTCTTGTGCTAGAACTTTGG
>R_V2
GTCCCTTCTTTACATTTATTACGAGTCTTTCTCCACGACTGGACTAGTTCTTTTATTCCA
AAGAAAGTCAGCCCGTTTTTTTCAAAACGAAAGAAAAGATTATTCTTCTTCCTATATAAT
TCTTTCATATGTGAATATGAATCTATCTTAGTCTTTCTACGTAACCAATCTTCTCATTTA
CAATCAACAGCTTTTGGAGCTCTTGTTGAACGGATATATTTCTACGAAAAAATAGAACTT
CTCGTAGAATTCTTTGCTAAAGATTTTCAAGTGAATCTATGGTTGTTCAAGGATCCATTG
ATGCATTATGTTAGGTATCAAGGAAAGTCAATTTTCTCTTCAAAGGACAATGTTCTTTTC
ATGCATAAATGGAAAGATTATTTGATACGTTTCTGCCAATGGCATTTTTACCAGTACTTT
CAACCAGTAAGGGTCTATATAAACCATTTATCCAAGCATTCCCTCGATCTTATGGGCTAT
CTTTCAAGTGTGCGGCTAACCCCGTTACAGATACGCAGCCAAACGCTAGAATATTCATAT
CTAATTGATAATGCGGTTAAGAAATTCGATACCCTTCTTCCAATTCTTCCTCTGATTGGA
TCGTTGGTTAAAGCGCAATTTTGTAACGGATTAGGGTATCCTATTAGTAAGGTAGTTTGG
GCGGATTTATCAGATTTTGAGATTATTGACCGATTTAGGCGTATATGCAGGAAGCTTTCT
CATTATCATAGCGGATCTTCACAGAAAAAGACTTTGTATCGAATAAAGTATATACTGCGT
CTTTCTTGTGCTAGAACTTTGG
>V_V2
GTCCCTTCTTTACATTTATTACGAGTCTTTCTCCACGACTGGACTAGTTCTTTTATTCCA
AAGAAAGTCAGCCCGTTTTTTTCAAAACGAAAGAAAAGATTATTCTTCTTCCTATATAAT
TCTTTCATATGTGAATATGAATCTATCTTAGTCTTTCTACGTAACCAATCTTCTCATTTA
CAATCAACAGCTTTTGGAGCTCTTGTTGAACGGATATATTTCTACGAAAAAATAGAACTT
CTCGTAGAATTCTTTGCTAAAGATTTTCAAGTGAATCTATGGTTGTTCAAGGATCCATTG
ATGCATTATGTTAGGTATCAAGGAAAGTCAATTTTCTCTTCAAAGGACAATGTTCTTTTC
ATGCATAAATGGAAAGATTATTTGATACGTTTCTGCCAATGGCATTTTTACCAGTACTTT
CAACCAGTAAGGGTCTATATAAACCATTTATCCAAGCATTCCCTCGATCTTATGGGCTAT
CTTTCAAGTGTGCGGCTAACCCCGTTACAGATACGCAGCCAAACGCTAGAATATTCATAT
CTAATTGATAATGCGGTTAAGAAGTTCGATACCCTTCTTCCAATTCTTCCTCTGATTGGA
TCGTTGGTTAAAGCGCAATTTTGTAACGGATTAGGGTATCCTATTAGTAAGGTAGTTTGG
GCGGATTTATCAGATTTTGAGATTATTGACCGATTTAGGCGTATATGCAGGAAGCTTTCT
CATTATCATAGCGGATCTTCACAGAAAAAGACTTTGTATCGAATAAAGTATATACTGCGT
CTTTCTTGTGCTAGAACTTTGG
>U_V2
GTCCCTTCTTTACATTTATTACGAGTCTTTCTCCACGACTGGACTAGTTCTTTTATTCCA
AAGAAAGTCAGCCCGTTTTTTTCAAAACGAAAGAAAAGATTATTCTTCTTCCTATATAAT
TCTTTCATATGTGAATATGAATCTATCTTAGTCTTTCTACGTAACCAATCTTCTCATTTA
CAATCAACAGCTTTTGGAGCTCTTGTTGAACGGATATATTTCTACGAAAAAATAGAACTT
CTCGTAGAATTCTTTGCGAAAGATTTTCAAGTGAATCTATGGTTGTTCAAGGATCCATTG
ATGCATTATGTTAGGTATCAAGGAAAGTCAATTTTCTCTTCAAAGGACAATGTTCTTTTC
ATGCATAAATGGAAAGATTATTTGATACGTTTCTGCCAATGGCATTTTTACCAGTACTTT
CAACCAGTAAGGGTCTATATAAACCATTTATCCAAGCATTCCCTCGATCTTATGGGCTAT
CTTTCAAGTGTGCGGCTAACCCCGTTACAGATACGCAGCCAAACGCTAGAATATTCATAT
CTAATTGATAATGCGGTTAAGAAGTTCGATACCCTTCTTCCAATTCTTCCTCTGATTGGA
TCGTTGGTTAAAGCGCAATTTTGTAACGGATTAGGGTATCCTATTAGTAAGGTAGTTTGG
GCGGATTTATCAGATTTTGAGATTATTGACCGATTTAGGCGTATATGCAGGAAGCTTTCT
CATTATCATAGCGGATCTTCACAGAAAAAGACTTTGTATCGAATAAAGTATATACTGCGT
CTTTCTTGTGCTAGAACTTTGG
