# Supplementary material for: Impact of barriers on Cyrno‐Sardinian endemisms: A comparative study of population genetics and phylogeography within taxa of Centranthus sect. Nervosae (Caprifoliaceae)
Source: Plant Biol (Stuttg). 2025 Mar 10;27(3):362–77. doi: 10.1111/plb.13775 (PMC11950908; doi:10.1111/plb.13775)
Supplement: Supplementary file 6 — File S6. Alignments of psbA‐trnH(GUG) IGS (V4) haplotypic sequences (fasta format). Order of the samples as reported in Appendix–sheet 10. [file PLB-27-362-s006.fas]

>T_V4
GTTCTTAGTGTATATGAGTTTTTGAAAAACAAAAAAGGACAAAAAATTCCCCTTGGTCTA
GCAAGGGGGCTTTATTTCTCTCTTTATTTTTTTTTTTTTTCTTTCATTATTTTTTCTTTC
ATTATAATGAAAATGCATAGTATTTCACTGACATATGTTCTTGAAAAAACAGTCAGAAAT
AGATTGA
>P_V4
GTTCTTAGTGTATATGAGTTTTTGAAAAACAAAAAAGGACAAAAAATTCCCCTTGGTCTA
GCAAGGGGGCTTTATTTCTCTCTTTATTTTTTTTTTTTTTCTTTCATTATTTTTTCTTTC
ATTATAATGAAAATGCATAGTATTTCACTGACATATGTTCTTGAAAAAACAGTCAGAAAT
AGATTGA
>R_V4
GTTCTTAGTGTATATGAGTTTTTGAAAAACAAAAAAGGACAAAAAATTCCCCTTGGTCTA
GCAAGGGGGCTTTATTTCTCTCTTT-TTTTTTTTTTTTTTCTTTCATTATTTTTTCTTTC
ATTATAATGAAAATGCATAGTATTTCACTGACATATGTTCTTGAAAAAACAGTCAGAAAT
AGATTGA
>V_V4
GTTCTTAGTGTATATGAGTTTTTGAAAAACAAAAAAGGACAAAAAATTCCCCTTGGTCTA
GCAAGGGGGCTTTATTTCTCTCTTTATTTTTTTTTTTTTTCTTTCATTATTTTTTCTTTC
ATTATAATGAAAATGCATAGTATTTCACTGACATATGTTCTTGAAAAAACAGTCAGAAAT
AGATTGA
>U_V4
GTTCTTAGTGTATATGAGTTTTTGAAAAACAAAAAAGGACAAAAAATTCCCCTTGGTCTA
GCAAGGGGGCTTTATTTCTCTCTTT-TTTTTTTTTTTTTTCTTTCATTATTTTTTCTTTC
ATTATAATGAAAATGCATAGTATTTCACTGACATATGTTCTTGAAAAAACAGTCAGAAAT
AGATTGA
