# Supplementary material for: Impact of barriers on Cyrno‐Sardinian endemisms: A comparative study of population genetics and phylogeography within taxa of Centranthus sect. Nervosae (Caprifoliaceae)
Source: Plant Biol (Stuttg). 2025 Mar 10;27(3):362–77. doi: 10.1111/plb.13775 (PMC11950908; doi:10.1111/plb.13775)
Supplement: Supplementary file 7 — Appendix S1. Sheet 1: Information on loci used in the populations of Centranthus sect. Nervosae. Sheet 2: Matrix of SSR loci used in populations of Centranthus sect. Nervosae. Sheet 3: Information on the 66 plastid molecular markers screened in populations of Centranthus sect. Nervosae. Two individuals per population were analysed, except for the V locality, which was represented by a single individual (Table 1). Sheet 4: Information on the six plastid markers used in populations of Centranthus sect. Nervosae. Sheet 5: Null allele frequencies (NAF) were calculated using both the FreeNA software (Chapuis & Estoup 2007) with 10,000 bootstrap replications and the ML‐NULLFREQ software (Kalinowski & Taper 2006). Sheet 6: Probability tests for Hardy–Weinberg proportions and FIS values per locus/population of Centranthus sect. Nervosae, as implemented in GenePop. Sheet 7: Pairwise genetic distance matrix of FST with P‐values, and matrix of Slatkin linearized FST [FST/(1—FST)] for populations of Centranthus sect. Nervosae, as implemented in Arlequin. Sheet 8: Pairwise genetic distance matrix of Da (Nei et al. 1983) for individuals of Centranthus sect. Nervosae, as implemented in Populations software. Sheet 9: The most adequate value for the number of clusters (K) in populations of Centranthus sect. Nervosae, obtained using the method of Evanno et al. (2005), as implemented in STRUCTURE HARVESTER. Sheet 10: Haplotypes detected in the six plastid markers across the five populations of Centranthus sect. Nervosae. Refer to Fig. 6 for their geographic distribution on the map. Sheet 11: GenBank accession codes for the plastid molecular markers obtained for the two outgroup species (Centranthus calcitrapae and C. macrosiphon) used in analysing genealogical relationships among the five populations of Centranthus sect. Nervosae. [file PLB-27-362-s002.xlsx]

## Sheet: Sheet 1_Loci information
Supplementary Information Appendix S1 for:
Impact of barriers on Cyrno-Sardinian endemisms: a comparative study of population genetics and phylogeography within taxa of Centranthus sect. Nervosae (Caprifoliaceae).
Olga De Castro1,2*, Emanuela Di Iorio1, Carole Piazza3, Gianluigi Bacchetta4, Bruno Menale1,2
*Corresponding author: olga.decastro@unina.it; odecastr@gmail.com
1Department of Biology, University of Naples Federico II, Via Cinthia, 80126 Naples, Italy
2Botanical Garden, University of Naples Federico II, Via Foria 223, 80139 Naples, Italy
3National Botanical Conservatory of Corsica, Office of the Environment of Corsica, Avenue Jean Nicoli, 14, 20250 Corte, France
4Department of Life and Environmental Science, Center for Conservation of Biodiversity (CCB), University of Cagliari, V.le Sant’ Ignazio da Laconi, 13, 09123 Cagliari, Italy
Sheet 1. Information on the loci used in the populations of Centranthus sect. Nervosae.
Locus no.	Locus code	Primer forward	Sequence (5'-3')§	Primer reverse	Sequence (5'-3')	Ta	Repeat	Allele size range (bp)	Alleles no.	PIC	Na	Ne	HO	uHE	GenBank§*
1	Locus 6_CT25	6_CT25_49490_F	TGGGAGACTCTCTCTTTATAGCCG	6_CT25_14788_R	GTCAGGCATGTCAAACGAGC	60	ATGT(5) + TA(7) + TA(7)	190-212	5	0.572	1.42857	1.21179	0.114286	0.124745	OR739307
SE											0.297381	0.142351	0.0737711	0.0819042
2	Locus 10_CT25	10_CT25_53335_F	ACAACTTAGGCTCATCGCCC	10_CT25_04465_R	GCAAGACCATAATGTAAGGCGG	60	ATTT(5)	170-178	2	0.274	1.14286	1.11429	0.0952381	0.0761905	OR739311
SE											0.142857	0.114286	0.0952381	0.0761905
3	Locus 13_CT25	13_CT25_45476_F	GTGACTGTGATGTTTCAATGCC	13_CT25_40296_R	TCCTTGTGGTTCGACACTCG	60	CAAA(5)	298-302	2	0.366	1.57143	1.17031	0.133883	0.115091	OR739314
SE											0.202031	0.11338	0.0969954	0.0644811
4	Locus 14_CT25	14_CT25_49980_F	GAAGCATGTCTTTTAATTTTGACCG	14_CT25_31201_R	TTTGTACCAGACGTGTGCCG	60	AAAT(4)	250-275	4	0.604	1.71429	1.47804	0.283891	0.28693	OR739315
SE											0.184428	0.150691	0.0771905	0.0818041
5	Locus 15_CT25	15_CT25_30244_F	ACGCCACCAACTTATCCTCC	15_CT25_31516_R	CCTCGAATGGAACTTGCACC	60	GCGT(4)	200-212	3	0.161	1.42857	1.27865	0.166667	0.156642	OR739316
SE											0.297381	0.183888	0.109109	0.101164
6	Locus 17_CT25	17_CT25_31649_F	GCATCCAATTTCAATCCTTCG	17_CT25_23228_R	GGTCCATGGATAACGGAACC	T.D.	ATGT(5) + TC(5)	300-313	3	0.511	1.57143	1.4696	0.212463	0.263567	OR739318
SE											0.202031	0.173735	0.0769089	0.0950165
7	Locus 28_CT25	28_CT25_57230_F	GCAATATATATCTTTAGGAATGGGTGG	28_CT25_56452_R	GGTGGAAATAAGGAAAGCCG	60	AATT(5)	259-263	2	0.107	1.42857	1.2885	0.238095	0.246115	OR739329
SE											0.202031	0.162243	0.157935	0.146087
8	Locus 53_CT25	53_CT25_08114_F	CGATTAAAAGAACCGAGCCG	53_CT25_46298_R	AGCAAGTAGGGCAGATTCCG	60	ATTTG(5)	340-345	3	0.542	1.14286	1.13187	0.0571429	0.0721805	OR739354
SE											0.142857	0.131868	0.0571429	0.0721805
9	Locus 68_CT25	68_CT25_12353_F	TCCTCTGCGAGAGTTTTGGG	68_CT25_58298_R	TATTGCCCCATTATTGTGCG	55	AT(8)	340-342	2	0.064	1.14286	1.11429	0.0952381	0.0761905	OR739369
SE											0.142857	0.114286	0.0952381	0.0761905
10	Locus 74_CT25	74_CT25_54928_F	TGTTCTGTCCTTCTTCGACGG	74_CT25_51801_R	TCCATAAAACGGGAGCATGG	60	AAAAG(6)	254-278	7	0.717	2	1.72572	0.301324	0.371552	OR739375
SE											0.377964	0.195159	0.0862515	0.096949
11	Locus 75_CT25	75_CT25_16606_F	GCTAAGTTTCGATAGAGGTTGCG	75_CT25_30720_R	CGAACTGGAACAACAGTGGG	60	AAAAT(4)	261-276	2	0.228	1.14286	1.14003	0.0428571	0.0725275	OR739376
SE											0.142857	0.140028	0.0428571	0.0725275
12	Locus 78_CT25	78_CT25_04386_F	CAGAGTGTTGTGACATGAAGCC	78_CT25_08469_R	TGCTGGAGATTCTTTAGTGAAAGC	60	AGTTT(8)	287-320	5	0.524	1.57143	1.2073	0.136538	0.124871	OR739379
SE											0.297381	0.147207	0.084287	0.0762402
13	Locus 81_CT25	81_CT25_26235_F	TGTGAAGAAAAGAAACGCGG	81_CT25_05231_R	GAAAACCTAAAGTCAAATCGGGG	60	TTCTC(5)	219-230	5	0.649	1.57143	1.405	0.182051	0.232684	OR739382
SE											0.202031	0.17075	0.0831599	0.0920226
14	Locus 87_CT25	87_CT25_29875_F	TTTGATCATCTGTTGTTTGAGGC	87_CT25_30319_R	TCTAAAACGCTGAACGGTGC	60	CTTTT(5)	280-307	3	0.485	1.57143	1.46531	0.252831	0.262131	OR739388
SE											0.202031	0.172309	0.0936487	0.0943138
15	Locus 90_CT25	90_CT25_26850_F	AATGCTACATCCAAGCCTCG	90_CT25_23325_R	TCATCTTCCACAATCCTGTTCC	60	AATTT(4)	202-220	4	0.38	1.28571	1.06272	0.0285714	0.0534413	OR739391
SE											0.184428	0.0404841	0.0285714	0.0345003
16	Locus 71_CT25	71_CT25_53809_F	GCAGGGCCTCTCATTCTATCC	71_CT25_15736_R	TGCTTTAGATCGGAGATATTCTTATGG	60	ATTT(6)	161-173	3	0.39	1.71429	1.4085	0.21804	0.245643	OR739372
SE											0.285714	0.159471	0.0885938	0.089096
									Mean	0.411	1.46429	1.29199	0.159945	0.173781
									SE	0.05	0.0580249	0.0385065	0.0220594	0.0222086
	§, read of T25 sample; *, no M13(21)-tail (18 mer, 5'-TGT AAA ACG ACG GCC AGT-3'); PIC, polymorphic information content;
	Na, number of different allele; Ne, effective number of alleles; HO, observed heterozygosity; uHE, unbiased expected heterozygosity
	T.D. = Touch-down PCR, 66° x 2 cycles,(Ta) 64°C x 2 cycles, (Ta) 62°C x 2 cycles, (Ta) 60°C x 24 cycles

## Sheet: Sheet 2_SSR loci matrix
Supplementary Information Appendix S1 for:
Impact of barriers on Cyrno-Sardinian endemisms: a comparative study of population genetics and phylogeography within taxa of Centranthus sect. Nervosae (Caprifoliaceae).
Olga De Castro1,2*, Emanuela Di Iorio1, Carole Piazza3, Gianluigi Bacchetta4, Bruno Menale1,2
*Corresponding author: olga.decastro@unina.it; odecastr@gmail.com
1Department of Biology, University of Naples Federico II, Via Cinthia, 80126 Naples, Italy
2Botanical Garden, University of Naples Federico II, Via Foria 223, 80139 Naples, Italy
3National Botanical Conservatory of Corsica, Office of the Environment of Corsica, Avenue Jean Nicoli, 14, 20250 Corte, France
4Department of Life and Environmental Science, Center for Conservation of Biodiversity (CCB), University of Cagliari, V.le Sant’ Ignazio da Laconi, 13, 09123 Cagliari, Italy
Sheet 2. Matrix of SSR loci used in the populations of Centranthus sect. Nervosae.									Clone
	Locus code	Locus 6_CT25 NED		Locus 10_CT25 FAM		Locus 13_CT25 VIC		Locus 14_CT25 PET		Locus 15_CT25 FAM		Locus 17_CT25 FAM		Locus 28_CT25 PET		Locus 53_CT25 NED		Locus 68_CT25 FAM		Locus 74_CT25 VIC		Locus 75_CT25 PET		Locus 78_CT25 VIC		Locus 81_CT25 FAM		Locus 87_CT25 FAM		Locus 90_CT25 NED		Locus 71_CT25 PET
	Locus no.	1		2		3		4		5		6		7		8		9		10		11		12		13		14		15		16
Population	Sample	Allele A	Allele B	Allele A	Allele B	Allele A	Allele B	Allele A	Allele B	Allele A	Allele B	Allele A	Allele B	Allele A	Allele B	Allele A	Allele B	Allele A	Allele B	Allele A	Allele B	Allele A	Allele B	Allele A	Allele B	Allele A	Allele B	Allele A	Allele B	Allele A	Allele B	Allele A	Allele B
Pop TINT	T2	212	212	178	178	302	302	250	271	212	212	300	313	263	263	345	345	340	340	269	274	261	261	303	303	229	229	307	307	202	202	173	173
Pop TINT	T5	212	212	178	178	302	302	250	271	212	212	300	313	263	263	345	345	340	340	274	274	261	261	303	303	229	229	307	307	202	202	173	173
Pop TINT	T6	212	212	178	178	302	302	250	271	212	212	300	313	263	263	345	345	340	340	269	274	261	261	303	303	229	229	291	307	202	202	173	173
Pop TINT	T7	212	212	178	178	302	302	250	271	212	212	300	313	263	263	345	345	340	340	269	269	261	261	303	303	229	229	291	307	202	202	173	173
Pop TINT	T8	212	212	178	178	302	302	250	250	212	212	313	313	263	263	345	345	340	340	269	274	261	261	303	303	229	229	291	291	202	202	173	173
Pop TINT	T9	212	212	178	178	302	302	250	250	212	212	313	313	263	263	345	345	340	340	274	274	261	261	303	303	229	229	291	307	202	202	173	173
Pop TINT	T10	212	212	178	178	302	302	250	271	212	212	300	313	263	263	345	345	340	340	269	269	261	261	303	303	229	229	291	291	202	202	173	173
Pop TINT	T11	212	212	178	178	302	302	271	271	212	212	300	300	263	263	345	345	340	340	269	269	261	261	303	303	229	229	291	307	202	202	173	173
Pop TINT	T12	212	212	178	178	302	302	271	271	212	212	300	300	263	263	345	345	340	340	269	269	261	261	303	303	229	229	291	291	202	202	173	173
Pop TINT	T13	212	212	178	178	302	302	271	271	212	212	300	300	263	263	345	345	340	340	274	274	261	261	303	303	229	229	291	307	202	202	173	173
Pop TINT	T14	212	212	178	178	302	302	250	250	212	212	300	300	263	263	345	345	340	340	269	269	261	261	303	303	229	229	291	307	202	202	173	173
PopTAUT	T1	212	212	178	178	302	302	250	250	212	212	313	313	263	263	345	345	340	340	269	269	261	261	303	303	229	229	291	291	202	202	173	173
PopTAUT	T15	212	212	178	178	302	302	250	250	212	212	313	313	263	263	345	345	340	340	274	274	261	261	303	303	229	229	291	291	202	202	165	165
PopTAUT	T16	212	212	178	178	302	302	250	250	212	212	313	313	263	263	345	345	340	340	269	274	261	261	303	303	224	224	291	291	202	202	165	165
PopTAUT	T17	212	212	178	178	302	302	250	250	212	212	300	300	263	263	345	345	340	340	274	274	261	261	303	303	224	224	291	307	202	202	165	165
PopTAUT	T18	212	212	178	178	298	302	250	250	212	212	300	313	263	263	345	345	340	340	269	274	261	261	298	303	224	229	291	307	202	202	165	165
PopTAUT	T19	212	212	178	178	298	302	250	271	212	212	300	300	263	263	345	345	340	340	269	274	261	261	298	303	229	229	291	291	202	202	165	165
PopTAUT	T20	212	212	178	178	302	302	250	250	212	212	300	300	263	263	345	345	340	340	269	269	261	261	303	303	224	229	291	291	202	202	165	173
PopTAUT	T21	212	212	178	178	302	302	250	271	212	212	300	300	263	263	345	345	340	340	269	274	261	261	303	303	224	229	291	291	202	202	165	173
PopTAUT	T22	212	212	178	178	302	302	250	271	212	212	300	313	263	263	345	345	340	340	274	274	261	261	303	303	224	229	291	291	202	202	165	173
PopTAUT	T24	212	212	178	178	302	302	250	250	212	212	300	313	263	263	345	345	340	340	269	274	261	261	303	303	224	224	291	291	202	202	165	165
PopTAUT	T25	212	212	178	178	302	302	250	250	212	212	300	300	263	263	345	345	340	340	274	274	261	261	303	303	224	224	291	307	202	202	165	173
PopTAUT	T26	212	212	178	178	302	302	250	250	212	212	300	300	263	263	345	345	340	340	274	274	261	261	303	303	224	224	291	307	202	202	165	173
PopTAUT	T27	212	212	178	178	302	302	250	271	212	212	300	313	263	263	345	345	340	340	269	274	261	261	303	303	229	229	307	307	202	202	165	173
PopTAUT	T28	212	212	178	178	302	302	250	250	212	212	300	300	263	263	345	345	340	340	274	274	261	261	298	303	224	224	291	307	202	202	165	165
PopP	P1	196	196	170	170	298	302	268	275	212	212	300	300	263	263	340	340	340	340	259	259	261	261	298	298	224	225	291	291	210	210	165	165
PopP	P2	194	196	170	170	298	302	268	275	208	208	300	300	263	263	345	345	340	340	259	278	261	261	287	298	224	224	291	291	210	210	165	165
PopP	P3	194	196	170	170	298	302	275	275	208	212	300	300	263	263	340	345	340	340	259	259	261	261	298	298	224	225	291	291	210	210	165	165
PopP	P4	196	196	170	170	298	302	275	275	200	212	300	300	259	259	340	340	340	340	254	273	261	261	298	320	225	225	291	291	210	210	165	165
PopP	P5	196	196	170	170	298	302	275	275	208	212	300	300	263	263	345	345	340	340	259	278	261	261	287	298	224	224	291	291	210	210	165	165
PopP	P6	196	196	170	170	298	302	268	275	212	212	300	300	263	263	340	345	340	340	259	278	261	261	287	298	224	225	291	291	210	210	165	165
PopP	P7	194	196	170	170	298	302	268	275	208	208	300	300	263	263	340	340	340	340	259	259	261	261	298	298	224	225	291	291	210	210	165	165
PopP	P8	194	194	170	170	302	302	275	275	208	212	300	300	263	263	340	345	340	340	278	278	261	261	287	287	224	225	291	291	210	210	165	165
PopP	P9	194	196	170	170	302	302	268	275	212	212	300	300	263	263	340	340	340	340	259	278	261	261	287	298	224	225	291	291	210	210	165	165
PopP	P10	194	194	170	170	302	302	268	268	208	212	300	300	263	263	340	345	340	340	259	278	261	261	287	298	224	224	291	291	202	202	165	165
PopP	P11	196	196	170	170	298	302	268	275	212	212	300	300	263	263	340	340	340	340	259	259	261	261	298	298	224	225	291	291	210	210	165	165
PopR	R1	192	192	170	178	302	302	275	275	208	212	300	300	259	263	340	340	342	342	264	264	261	261	293	293	219	219	280	280	220	220	165	173
PopR	R2	192	192	170	178	302	302	275	275	212	212	300	300	259	263	340	340	340	342	264	264	261	261	293	293	219	219	280	280	220	220	165	165
PopR	R3	192	192	178	178	302	302	275	275	208	212	300	300	259	259	340	340	340	342	264	264	261	261	293	293	219	219	280	280	220	220	165	165
PopV	V1	196	196	170	170	302	302	275	275	212	212	300	300	259	263	340	340	340	340	254	254	261	261	298	298	225	225	291	291	210	210	165	165
PopU	U1	194	212	178	178	298	298	271	275	212	212	306	306	263	263	341	341	340	340	264	274	261	261	298	298	225	225	280	280	202	202	165	165
PopU	U2	194	194	178	178	298	298	271	275	212	212	306	306	263	263	341	341	340	340	264	274	261	276	298	298	225	225	280	280	202	202	161	173
PopU	U3	194	212	178	178	298	298	275	275	212	212	306	306	263	263	341	341	340	340	264	274	276	276	298	298	225	225	291	291	202	202	165	173
PopU	U4	194	194	178	178	298	298	271	275	212	212	300	300	263	263	341	341	340	340	264	274	261	261	298	298	225	230	280	280	202	212	165	173
PopU	U5	194	212	178	178	298	298	271	275	212	212	300	306	263	263	341	341	340	340	264	274	261	276	298	298	225	225	280	291	202	202	165	165
PopU	U6	194	194	178	178	298	298	275	275	212	212	306	306	263	263	341	341	340	340	274	274	261	276	298	298	225	225	280	291	202	202	161	165
PopU	U7	194	194	178	178	298	298	275	275	212	212	300	306	263	263	341	341	340	340	264	264	261	261	298	298	225	230	280	291	202	202	165	173
PopU	U8	194	212	178	178	298	298	271	275	212	212	300	306	263	263	341	341	340	340	264	264	276	276	298	298	225	225	280	291	202	202	165	165
PopU	U9	194	212	178	178	302	302	271	275	212	212	300	306	263	263	341	341	340	340	264	264	276	276	298	298	225	230	291	291	202	202	165	165
PopU	U10	194	194	178	178	298	298	275	275	212	212	300	306	263	263	341	341	340	340	264	264	261	261	298	298	225	230	280	291	202	202	165	165
PopU	U11	194	212	178	178	298	298	275	275	212	212	306	306	263	263	341	341	340	340	264	264	261	261	298	298	225	225	280	280	202	202	165	173
PopU	U12	194	194	178	178	298	298	275	275	212	212	300	306	263	263	341	341	340	340	264	264	276	276	298	298	225	225	280	291	202	202	165	173
PopU	U13	194	194	178	178	298	298	275	275	212	212	306	306	263	263	341	341	340	340	274	274	261	261	298	298	225	225	280	280	202	202	165	173
PopU	U14	194	212	178	178	298	298	271	275	212	212	306	306	263	263	341	341	340	340	264	274	261	261	298	298	225	225	280	280	202	202	161	165
PopU	U15	194	194	178	178	298	298	275	275	212	212	306	306	263	263	341	341	340	340	264	264	261	276	298	298	225	225	280	291	202	212	165	173
PopU	U16	190	212	178	178	298	298	275	275	212	212	300	306	263	263	341	341	340	340	264	274	261	276	298	298	225	225	280	280	202	202	165	173
PopU	U17	194	194	178	178	298	298	275	275	212	212	306	306	263	263	341	341	340	340	264	274	276	276	298	298	225	225	291	291	202	202	165	165
PopU	U18	194	194	178	178	298	298	275	275	212	212	306	306	263	263	341	341	340	340	274	274	261	261	298	298	225	225	280	291	202	212	165	165
PopU	U19	194	194	178	178	298	298	275	275	212	212	306	306	263	263	341	341	340	340	274	274	276	276	298	298	225	225	280	291	202	212	165	165
PopU	U20	194	194	178	178	298	298	275	275	212	212	306	306	263	263	341	341	340	340	264	264	261	276	298	298	225	225	280	291	202	202	165	173

## Sheet: Sheet 3_Markers screening
Supplementary Information Appendix S1 for:
Impact of barriers on Cyrno-Sardinian endemisms: a comparative study of population genetics and phylogeography within taxa of Centranthus sect. Nervosae (Caprifoliaceae).
Olga De Castro1,2*, Emanuela Di Iorio1, Carole Piazza3, Gianluigi Bacchetta4, Bruno Menale1,2
*Corresponding author: olga.decastro@unina.it; odecastr@gmail.com
1Department of Biology, University of Naples Federico II, Via Cinthia, 80126 Naples, Italy
2Botanical Garden, University of Naples Federico II, Via Foria 223, 80139 Naples, Italy
3National Botanical Conservatory of Corsica, Office of the Environment of Corsica, Avenue Jean Nicoli, 14, 20250 Corte, France
4Department of Life and Environmental Science, Center for Conservation of Biodiversity (CCB), University of Cagliari, V.le Sant’ Ignazio da Laconi, 13, 09123 Cagliari, Italy
Sheet 3. Information on the 66 plastid molecular markers screened in the populations of Centranthus sect. Nervosae. Two individuals per population were analysed, except for the V locality, which was represented by a single individual (Table 1).
Code	Marker	Ta	Ref.	Note		Code	Marker	Ta	Ref.	Note
D1	rbcL-accD IGS	50	1	N		P15	trnF(GAA)-ndhJ IGS	55	2	X
D3	atpH-atpI IGS	55	1	P		P16	ndhC-trnV(UAC) IGS	50	2	N
D4	clpP gène	55	1	X		P17	trnV(UAC) intron	55	2	P
D5	ndhA gène	55	1	B		P18	trnV(UAC)-atpE IGS	50	2	P
D6	ndhC-trnV(UAC) IGS	55	1	P		P19	atpB-rbcL IGS	50	2	N
D7	ndhF_1 gène	50	1	N		P20	rbcL-accD IGS	50	2	N
D8	petA-psbJ IGS	55	1	N		P21	accD-psaI IGS	55	2	P
D9	petN-psbM IGS	55	1	B		P22	psaI-ycf4 IGS	55	2	N
D10	psbM-trnD(GUC) IGS	55	1	P		P23	ycf4-ycf10 IGS	55	2	N
D12	psbE-petL IGS	55	1	P		P24	petA-psbJ IGS	55	2	X
D13	rpl32-trnL(UAG) IGS	50	1	N		P25	petL-psaJ IGS	50	2	N
D14	rpoB-trnC(GCA) IGS	55	1	P		P26	psaJ-rpL20 IGS	55	2	P
D15	rps16-trnQ(UUG) IGS	50	1	P		P27	rpL20-rpS12 IGS	50	2	P
D16	trnT(GGU)-psbD IGS	55	1	B		P28	clpP intron 2	50	2	N
D17	psbA-trnH(GUG)_ver.1 IGS	55	1	X		P29	clpP intron 1	50	2	N
D18	trnK(UUU) intron	50	1	P		P30	clpP-psbB IGS	50	2	P
D19	trnW(CCA)-psaJ IGS	55	1	P		P31	psbH-petB IGS	55	2	X
D20	trnS(GCU)-trnG(UCC)_ver.1 IGS	55	1	P		P32	petB-petD IGS	55	2	P
D21	trnS(UGA)-trnG(GCC) IGS	50	1	P		P33	rpS3-rpS19 IGS	50	2	N
P1	trnQ(UUG)-psbK IGS	55	2	P		P34	ccsA-ndhD IGS	50	2	X
P2	psbK-trnS(GCU) IGS	55	2	P		P35	psaC-ndhE IGS	50	2	P
P3	trnG(UCC)-atpA IGS	50	2	N		P36	ndhE-ndhI IGS	50	2	N
P4	atpF intron	55	2	P		P37	rpS15-ycf1 IGS	50	2	P
P5	atpF-atpH IGS	55	2	P		V1	trnS(GCU)-trnG(GCC)_ver.2 IGS	50	3	B
P6	atpH-atpI IGS	50	2	P		V2	matK-3’ gène	55	4	P
P7	rpoC1 intron	50	2	N		V3	trnG(UCC)-atpA IGS	55	5	P
P8	trnS(UGA)-psbZ IGS	55	2	X		V4	psbA-trnH(GUG)_ver.2 IGS	55	6.7	P
P9	psaA-ycf3 IGS	55	2	P		V5	rbcL gène	55	8	P
P10	ycf3 intron 2	55	2	P		V6	ndhF_2 gène	55	9	N
P11	ycf3 intron 1	55	2	P		V7	ndhF_3 gène	55	9	N
P12	ycf3-trnS(GGA) IGS	50	2	X		V8	trnL(UAG)-trnF(GAA)	55	10	P
P13	rpS4-trnT(UGU)_ver.1 IGS	50	2	N		V9	atpB-rbcL_vers.1 IGS	55	11	X
P14	rpS4-trnT(UGU)_ver.2 IGS	50	2	N		V10	atpB-rbcL_vers.2 IGS	55	12	X
Ta, temperature of annealing (° C); Ref., reference; IGS, intergenic spacer; P = amplicone present; B = low amplification efficiency; X = amplicone with abnormal structure; N = amplicone absent; in green, polymorphic marker among the populations; in blue, polymorphic marker for the only presence of mononucleotide repeat (poly).
1 = Dong et al. 2012; 2 = Prince, 2015; 3 = Hamilton 1999; 4 = Kim pers. com in Hollingsworth et al. 2011; 5 = Ebert & Peakall, 2009; 6 = Sang et al. 1997; 7 = Tate & Simpson 2003; 8 = Kress & Erickson 2007; 9 = Olmstead et al. 1994; 10 = Taberlet et al. 1991; 11 = Manen et al. 1994; 12 = De Castro Lab.

## Sheet: Sheet 4_Markers used
Supplementary Information Appendix S1 for:
Impact of barriers on Cyrno-Sardinian endemisms: a comparative study of population genetics and phylogeography within taxa of Centranthus sect. Nervosae (Caprifoliaceae).
Olga De Castro1,2*, Emanuela Di Iorio1, Carole Piazza3, Gianluigi Bacchetta4, Bruno Menale1,2
*Corresponding author: olga.decastro@unina.it; odecastr@gmail.com
1Department of Biology, University of Naples Federico II, Via Cinthia, 80126 Naples, Italy
2Botanical Garden, University of Naples Federico II, Via Foria 223, 80139 Naples, Italy
3National Botanical Conservatory of Corsica, Office of the Environment of Corsica, Avenue Jean Nicoli, 14, 20250 Corte, France
4Department of Life and Environmental Science, Center for Conservation of Biodiversity (CCB), University of Cagliari, V.le Sant’ Ignazio da Laconi, 13, 09123 Cagliari, Italy
Sheet 4. Information on the six plastid markers used in the populations of Centranthus sect. Nervosae.
Code	Marker	Forward	Primer sequence (5'-3')	Reverse	Primer sequence (5'-3')	Ta	Ref.
D19	trnW(CCA)-trnP(UGG)-psaJ IGS	trnW-f	TCT ACC GAA CTG AAC TAA GAG CGC	psaJ-r	CGA TTA ATC TCT ATC AAT AGA CCT GC	55	1
D20	trnS(GCU)-trnG(UCC) IGS	trnS1-f	AAC GGA TTA GCA ATC CGA CGC TTT A	trnG1-r	CTT TTA CCA CTA AAC TAT ACC CGC	55	1
P21	accD-psaI IGS	accD-IGSF	GGT AAA AGA GTA ATT GAA CAA AC	psaI-IGSR	ATA AAG AAG CCA TTG CAA TTG	55	2
P37	rpS15-ndhF* IGS	rpS15-IGSR	GCA ATT CTA AAT GTG AAG TAA G	ycf1*-IGSR	ATT ATC GAT TAG AAG ATT TAG C	50	2
V2	matK(-3’) gene	MatK-1RKIM-f	ACC CAG TCC ATC TGG AAA TCT TGG TTC	MatK-3FKIM-r	CGT ACA GTA CTT TTG TGT TTA CGA G	55	3
V4	psbA-trnH(GUG) IGS	psbA3f	GTT ATG CAT GAA CGT AAT GCT C	trnHf	CGC GCA TGG TGG ATT CAC AAT CC	55	4, 5
Ta, temperature of annealing (° C); Ref., reference; IGS, intergenic spacer; *, the ndhF gene is present instead of the ycf1 gene in the cpDNA of Valeriana jatamansi (NC_067975), used as a reference
1 = Dong et al. 2012; 2 = Prince, 2015; 3 = Kim pers. com in Hollingsworth et al. 2011; 4 = Sang et al. 1997; 5 = Tate & Simpson 2003

## Sheet: Sheet 5_Null Allele frequencies
Supplementary Information Appendix S1 for:
Impact of barriers on Cyrno-Sardinian endemisms: a comparative study of population genetics and phylogeography within taxa of Centranthus sect. Nervosae (Caprifoliaceae).
Olga De Castro1,2*, Emanuela Di Iorio1, Carole Piazza3, Gianluigi Bacchetta4, Bruno Menale1,2
*Corresponding author: olga.decastro@unina.it; odecastr@gmail.com
1Department of Biology, University of Naples Federico II, Via Cinthia, 80126 Naples, Italy
2Botanical Garden, University of Naples Federico II, Via Foria 223, 80139 Naples, Italy
3National Botanical Conservatory of Corsica, Office of the Environment of Corsica, Avenue Jean Nicoli, 14, 20250 Corte, France
4Department of Life and Environmental Science, Center for Conservation of Biodiversity (CCB), University of Cagliari, V.le Sant’ Ignazio da Laconi, 13, 09123 Cagliari, Italy
Sheet 5. Null allele frequencies (NAF) were calculated using both the FreeNA software (Chapuis & Estoup 2007) with 10,000 bootstrap replications and the ML-NULLFREQ software (Kalinowski & Taper 2006).
FreENA
	Locus	1	2	3	4	5	6	7	8	9	10	11	12	13	14	15	16		Mean	SE
Pop.	T	0.00100	0.00100	0.00002	0.04174	0.00100	0.07147	0.00100	0.00100	0.00100	0.08288	0.00100	0.00001	0.18574	0.02071	0.00100	0.18532		0.037243	0.015917
Pop.	TINT	0.00100	0.00100	0.00100	0.03031	0.00100	0.01993	0.00100	0.00100	0.00100	0.14392	0.00100	0.00100	0.00100	0.00001	0.00100	0.00100		0.012886	0.008987
Pop.	TAUT	0.00100	0.00100	0.00001	0.00000	0.00100	0.11513	0.00100	0.00100	0.00100	0.00836	0.00100	0.00001	0.12679	0.04266	0.00100	0.00752		0.01928	0.010275
Pop.	P	0.05526	0.00100	0.00000	0.00001	0.01414	0.00100	0.20369	0.05526	0.00100	0.00000	0.00100	0.00000	0.00000	0.00100	0.20369	0.00100		0.033628	0.017224
Pop.	R	0.00100	0.00000	0.00100	0.00100	0.00000	0.00100	0.00000	0.00100	0.00000	0.00100	0.00100	0.00100	0.00100	0.00100	0.00100	0.00001		0.000688	0.000119		Sampling deficit
Pop.	V	0.00100	0.00100	0.00100	0.00100	0.00100	0.00100	0.00000	0.00100	0.00100	0.00100	0.00100	0.00100	0.00100	0.00100	0.00100	0.00100		0.000938	0.000063		Sampling deficit
Pop.	U	0.00000	0.00100	0.14934	0.00000	0.00100	0.00023	0.00100	0.00100	0.00100	0.05526	0.13097	0.00100	0.00001	0.00002	0.00001	0.00000		0.021365	0.012113
	Mean*	0.011652	0.0008	0.030272	0.00875	0.003428	0.01494	0.041138	0.011852	0.000857	0.028028	0.026994	0.000602	0.03755	0.004746	0.04134	0.037466	Total	0.018772
	SE	0.010904	0.0002	0.029768	0.008251	0.002685	0.014133	0.040639	0.010852	0.000143	0.017316	0.025994	0.000244	0.037048	0.003996	0.040588	0.036964	SE	0.003883
	T = TINT + TAUT
	*, excluse TINT and TAUT populations
	Mean**	0.009877	0.000833	0.025392	0.005387	0.003023	0.023048	0.034448	0.010043	0.000828	0.034923	0.022662	0.000668	0.021633	0.007615	0.034617	0.001755	Total	0.014797
	SE	0.009078	0.000167	0.024790	0.004989	0.002229	0.018680	0.033849	0.009043	0.000166	0.023467	0.021662	0.00021	0.021032	0.007012	0.033815	0.00117	SE	0.003265
	**, excluse T population
ML-NULLFREQ
	Locus	1	2	3	4	5	6	7	8	9	10	11	12	13	14	15	16		Mean	SE
Pop.	T	0	0	0	0.042	0	0.071	0	0	0	0.083	0	0	0.186	0.021	0	0.185		0.03675	0.015988
Pop.	TINT	0	0	0	0.03	0	0.02	0	0	0	0.144	0	0	0	0	0	0		0.012125	0.009056
Pop.	TAUT	0	0	0	0	0	0.115	0	0	0	0.008	0	0	0.127	0.043	0	0.007		0.01875	0.010346
Pop.	P	0.055	0	0	0	0.014	0	0.204	0.055	0	0	0	0	0	0	0.204	0		0.03325	0.017295
Pop.	R	0	0	0	0	0	0	0	0	0	0	0	0	0	0	0	0		0	0		Sampling deficit
Pop.	V	0	0	0	0	0	0	0	0	0	0	0	0	0	0	0	0		0	0		Sampling deficit
Pop.	U	0	0	0.149	0	0	0	0	0	0	0.055	0.131	0	0	0	0	0		0.020938	0.01214
	Mean*	0.011	0	0.0298	0.0084	0.0028	0.0142	0.0408	0.011	0	0.0276	0.0262	0	0.0372	0.0042	0.0408	0.037	Total	0.017429
	SE	0.011	0	0.0298	0.0084	0.0028	0.0142	0.0408	0.011	0	0.017472	0.0262	0	0.0372	0.0042	0.0408	0.037	SE	0.005516
	T = TINT + TAUT
	*, excluse TINT and TAUT populations
	Mean**	0.009167	0	0.024833	0.005	0.002333	0.0225	0.034	0.009167	0	0.0345	0.021833	0	0.021167	0.007167	0.034	0.001167	Total	0.014188
	SE	0.009167	0	0.024833	0.005	0.002333	0.018786	0.034	0.009167	0	0.023582	0.021833	0	0.021167	0.007167	0.034	0.001167	SE	0.003314
	**, excluse T population

## Sheet: Sheet 6_HW and Fis values locus
Supplementary Information Appendix S1 for:
Impact of barriers on Cyrno-Sardinian endemisms: a comparative study of population genetics and phylogeography within taxa of Centranthus sect. Nervosae (Caprifoliaceae).
Olga De Castro1,2*, Emanuela Di Iorio1, Carole Piazza3, Gianluigi Bacchetta4, Bruno Menale1,2
*Corresponding author: olga.decastro@unina.it; odecastr@gmail.com
1Department of Biology, University of Naples Federico II, Via Cinthia, 80126 Naples, Italy
2Botanical Garden, University of Naples Federico II, Via Foria 223, 80139 Naples, Italy
3National Botanical Conservatory of Corsica, Office of the Environment of Corsica, Avenue Jean Nicoli, 14, 20250 Corte, France
4Department of Life and Environmental Science, Center for Conservation of Biodiversity (CCB), University of Cagliari, V.le Sant’ Ignazio da Laconi, 13, 09123 Cagliari, Italy
Sheet 6. Probability tests for Hardy-Weinberg proportions and FIS values per locus/population of Centranthus sect. Nervosae, as implemented in GenePop.
	Corsica (France)									Sardinia (Italy)
	C. trinervis (pop T - Mt. Trinité)			C. trinervis (pop TINT - Mt. Trinité)			C. trinervis (pop TAUT - Mt. Trinité)			C. amazonum (pop P - Mt. Corrasi)			C. amazonum (pop R - Codula di Luna)			C. amazonum (pop V - Gosollei)			C. pontecorvi (pop U - Mt. Perda)
Locus	P-value	S.E.	FIS	P-value	S.E.	FIS	P-value	S.E.	FIS	P-value	S.E.	FIS	P-value	S.E.	FIS	P-value	S.E.	FIS	P-value	S.E.	FIS
1	No information			No information			No information			0.5736	0.0018	0.2174	No information			No information			0.2099	0.0036	-0.0896
2	No information			No information			No information			No information			1	-	-0.3333	No information			No information
3	1	0	-0,0222	No information			1	-	-0.0435	0.2209	0.002	-0.5	No information			No information			0.0258	0.0009	1
4	0.6357	0.0017	0.1481	1	-	0.1379	1	-	-0.1429	1	-	-0.0465	No information			No information			1	-	-0.1875
5	No information			No information			No information			1	-	0.1176	1	-	-0.3333	No information			No information
6	0.3925	0.0024	0.2362	1	-	0.1071	0.2586	0.002	0.3846	No information			No information			No information			1	-	0.0221
7	No information			No information			No information			0.0518	0.0011	1	1	-	-0.3333	No information			No information
8	No information			No information			No information			0.5739	0.002	0.2174	No information			No information			No information
9	No information			No information			No information			No information			1	0.0019	-0.3333	No information			No information
10	0.2426	0.0023	0.2686	0.2159	0.0021	0.4737	1	-	0.0649	0,0829	0.0042	0	No information			No information			0.6375	0.0019	0.1915
11	No information			No information			No information			No information			No information			No information			0.091	0.002	0.4154
12	1	0	-0,0455	No information			1	-	-0.0909	1	-	-0.1134	No information			No information			No information
13	0.0051	0.0004	0.6102	No information			0.2612	0.002	0.4146	1	-	-0.2	No information			No information			1	-	-0.0857
14	0.4633	0.005	0.0928	1	-	-0.0526	0.5227	0.002	0.1724	No information			No information			No information			1	-	-0.016
15	No information			No information			No information			0.0507	0.0012	1	No information			No information			1	-	-0.0857
16	0.0071	0.0005	0.5788	No information			1	-	-0.013	No information			No information			No information			0.4359	0.0045	-0.2358
	Introduced (TINT) and autochthonous (TAUT) samples			Introduced samples (TINT)			Autochthonous (TAUT) samples						Sampling deficit (three samples)			Sampling deficit (one sample)
FIS values according to Weir and Cockerham (1984)
In blue, significant P-values after Holm-Bonferroni Sequential Correction (Holm, 1979; Gaetano 2018)
H0 = random union of gametes

## Sheet: Sheet 7_Fst distance matrices
Supplementary Information Appendix S1 for:
Impact of barriers on Cyrno-Sardinian endemisms: a comparative study of population genetics and phylogeography within taxa of Centranthus sect. Nervosae (Caprifoliaceae).
Olga De Castro1,2*, Emanuela Di Iorio1, Carole Piazza3, Gianluigi Bacchetta4, Bruno Menale1,2
*Corresponding author: olga.decastro@unina.it; odecastr@gmail.com
1Department of Biology, University of Naples Federico II, Via Cinthia, 80126 Naples, Italy
2Botanical Garden, University of Naples Federico II, Via Foria 223, 80139 Naples, Italy
3National Botanical Conservatory of Corsica, Office of the Environment of Corsica, Avenue Jean Nicoli, 14, 20250 Corte, France
4Department of Life and Environmental Science, Center for Conservation of Biodiversity (CCB), University of Cagliari, V.le Sant’ Ignazio da Laconi, 13, 09123 Cagliari, Italy
Sheet 7. Pairwise genetic distance matrix of FST with its P-values, and matrix of Slatkin linearized FST [FST/(1-FST)] for the populations of Centranthus sect. Nervosae, as implemented in Arlequin.
	Distance method: No. of different alleles (FST)								Matrix of significant Fst P values			Significance Level=0.0500			Number of permutations : 10100
			T	P	R	V	U				T	P	R	V	U
			1	2	3	4	5				1	2	3	4	5
	T	1	0						T	1	*
	P	2	0,62603	0					P	2	0,00000+-0,0000	*
	R	3	0,73612	0.5965	0				R	3	0,00040+-0,0002	0,00366+-0,0006	*
	V	4	0,71204	0.16738	0.7397	0			V	4	0,99990+-0,0000	0,99990+-0,0000	0,99990+-0,0000	*
	U	5	0,64661	0,58706	0,69106	0,63930	0		U	5	0,00000+-0,0000	0,00000+-0,0000	0,00069+-0,0003	0.,04891+-0,0021	*
	Matrix of Slatkin linearized FSTs as t/M=FST/(1-FST)
			T	P	R	V	U		In red, population with sampling deficit.
			1	2	3	4	5
	T	1	0
	P	2	1,67404	0
	R	3	2,7896	1.47832	0
	V	4	2,47265	0.20103	2.84167	0
	U	5	1.82973	1.42165	2.23683	1.77235	0

## Sheet: Sheet 8_Nei-Da distance matrix
Supplementary Information Appendix S1 for:
Impact of barriers on Cyrno-Sardinian endemisms: a comparative study of population genetics and phylogeography within taxa of Centranthus sect. Nervosae (Caprifoliaceae).
Olga De Castro1,2*, Emanuela Di Iorio1, Carole Piazza3, Gianluigi Bacchetta4, Bruno Menale1,2
*Corresponding author: olga.decastro@unina.it; odecastr@gmail.com
1Department of Biology, University of Naples Federico II, Via Cinthia, 80126 Naples, Italy
2Botanical Garden, University of Naples Federico II, Via Foria 223, 80139 Naples, Italy
3National Botanical Conservatory of Corsica, Office of the Environment of Corsica, Avenue Jean Nicoli, 14, 20250 Corte, France
4Department of Life and Environmental Science, Center for Conservation of Biodiversity (CCB), University of Cagliari, V.le Sant’ Ignazio da Laconi, 13, 09123 Cagliari, Italy
Sheet 8. Pairwise genetic distance matrix of Da (Nei et al. 1983) for individuals of Centranthus sect. Nervosae, as implemented in Populations software.
	Ti2	Ti5	Ti6	Ti7	Ti8	Ti9	Ti10	Ti11	Ti12	Ti13	Ti14	Ta1	Ta15	Ta16	Ta17	Ta18	Ta19	Ta20	Ta21	Ta22	Ta24	Ta25	Ta27	Ta28	P1	P2	P3	P4	P5	P6	P7	P8	P9	P10	R1	R2	R4	V1	U1	U2	U3	U4	U5	U6	U7	U8	U9	U10	U11
Ti2	0	0.0183058	0.0183058	0.0366117	0.0991117	0.0732233	0.0808058	0.0732233	0.117417	0.0732233	0.0732233	0.117417	0.179917	0.224112	0.198223	0.154029	0.179917	0.154029	0.117417	0.117417	0.205806	0.154029	0.0183058	0.216529	0.661612	0.661612	0.635723	0.742417	0.617417	0.617417	0.724112	0.617417	0.643306	0.554917	0.654029	0.635723	0.679917	0.661612	0.518306	0.536612	0.567862	0.492417	0.505362	0.599112	0.549556	0.580806	0.518306	0.59375	0.536612
Ti5	0.0183058	0	0.0366117	0.0808058	0.117417	0.0549175	0.125	0.117417	0.161612	0.0549175	0.117417	0.161612	0.161612	0.242417	0.179917	0.172335	0.198223	0.198223	0.135723	0.0991117	0.224112	0.135723	0.0366117	0.198223	0.661612	0.661612	0.635723	0.742417	0.617417	0.617417	0.724112	0.617417	0.643306	0.554917	0.654029	0.635723	0.679917	0.661612	0.505362	0.523667	0.554917	0.479473	0.492417	0.580806	0.549556	0.580806	0.518306	0.59375	0.536612
Ti6	0.0183058	0.0366117	0	0.0183058	0.0549175	0.0549175	0.0366117	0.0549175	0.0732233	0.0549175	0.0549175	0.0732233	0.135723	0.179917	0.179917	0.135723	0.135723	0.109835	0.0732233	0.0732233	0.161612	0.135723	0.0366117	0.198223	0.617417	0.617417	0.591529	0.698223	0.573223	0.573223	0.679917	0.573223	0.599112	0.510723	0.654029	0.635723	0.679917	0.617417	0.518306	0.536612	0.523667	0.492417	0.474112	0.567862	0.518306	0.549556	0.474112	0.5625	0.536612
Ti7	0.0366117	0.0808058	0.0183058	0	0.0732233	0.0991117	0.0183058	0.0366117	0.0549175	0.0991117	0.0366117	0.0549175	0.179917	0.198223	0.224112	0.154029	0.154029	0.0915291	0.0915291	0.117417	0.179917	0.179917	0.0549175	0.242417	0.617417	0.617417	0.591529	0.698223	0.573223	0.573223	0.679917	0.573223	0.599112	0.510723	0.654029	0.635723	0.679917	0.617417	0.549556	0.567862	0.554917	0.523667	0.505362	0.612056	0.518306	0.549556	0.474112	0.5625	0.536612
Ti8	0.0991117	0.117417	0.0549175	0.0732233	0	0.0366117	0.0549175	0.161612	0.143306	0.161612	0.0991117	0.0183058	0.0808058	0.125	0.224112	0.154029	0.179917	0.117417	0.117417	0.0915291	0.143306	0.179917	0.117417	0.242417	0.643306	0.643306	0.617417	0.724112	0.599112	0.599112	0.705806	0.599112	0.625	0.536612	0.698223	0.679917	0.724112	0.643306	0.549556	0.567862	0.505362	0.567862	0.523667	0.554917	0.536612	0.599112	0.518306	0.580806	0.536612
Ti9	0.0732233	0.0549175	0.0549175	0.0991117	0.0366117	0	0.117417	0.1875	0.205806	0.125	0.125	0.0808058	0.0808058	0.161612	0.1875	0.154029	0.216529	0.179917	0.154029	0.0915291	0.179917	0.143306	0.0915291	0.205806	0.661612	0.661612	0.635723	0.742417	0.617417	0.617417	0.724112	0.617417	0.643306	0.554917	0.698223	0.679917	0.724112	0.661612	0.536612	0.554917	0.510723	0.554917	0.523667	0.549556	0.549556	0.612056	0.536612	0.59375	0.536612
Ti10	0.0808058	0.125	0.0366117	0.0183058	0.0549175	0.117417	0	0.0549175	0.0366117	0.117417	0.0549175	0.0366117	0.161612	0.179917	0.242417	0.172335	0.135723	0.0732233	0.0732233	0.0991117	0.161612	0.198223	0.0991117	0.260723	0.599112	0.599112	0.573223	0.679917	0.554917	0.554917	0.661612	0.554917	0.580806	0.492417	0.654029	0.635723	0.679917	0.599112	0.549556	0.567862	0.536612	0.523667	0.492417	0.599112	0.505362	0.536612	0.455806	0.549556	0.536612
Ti11	0.0732233	0.117417	0.0549175	0.0366117	0.161612	0.1875	0.0549175	0	0.0183058	0.0625	0.0625	0.143306	0.268306	0.286612	0.25	0.216529	0.154029	0.117417	0.0915291	0.154029	0.242417	0.205806	0.0915291	0.268306	0.599112	0.599112	0.573223	0.679917	0.554917	0.554917	0.661612	0.554917	0.580806	0.492417	0.635723	0.617417	0.661612	0.599112	0.536612	0.554917	0.554917	0.492417	0.479473	0.612056	0.505362	0.523667	0.448223	0.549556	0.536612
Ti12	0.117417	0.161612	0.0732233	0.0549175	0.143306	0.205806	0.0366117	0.0183058	0	0.0808058	0.0808058	0.125	0.25	0.268306	0.268306	0.234835	0.135723	0.0991117	0.0732233	0.135723	0.224112	0.224112	0.135723	0.286612	0.580806	0.580806	0.554917	0.661612	0.536612	0.536612	0.643306	0.536612	0.5625	0.474112	0.635723	0.617417	0.661612	0.580806	0.536612	0.554917	0.536612	0.492417	0.466529	0.599112	0.492417	0.510723	0.429917	0.536612	0.536612
Ti13	0.0732233	0.0549175	0.0549175	0.0991117	0.161612	0.125	0.117417	0.0625	0.0808058	0	0.125	0.205806	0.205806	0.286612	0.1875	0.216529	0.154029	0.179917	0.0915291	0.0915291	0.242417	0.143306	0.0915291	0.205806	0.599112	0.599112	0.573223	0.679917	0.554917	0.554917	0.661612	0.554917	0.580806	0.492417	0.635723	0.617417	0.661612	0.599112	0.492417	0.510723	0.510723	0.448223	0.435279	0.549556	0.505362	0.523667	0.448223	0.549556	0.536612
Ti14	0.0732233	0.117417	0.0549175	0.0366117	0.0991117	0.125	0.0549175	0.0625	0.0808058	0.125	0	0.0808058	0.205806	0.224112	0.1875	0.154029	0.154029	0.0549175	0.0915291	0.154029	0.179917	0.143306	0.0915291	0.205806	0.599112	0.599112	0.573223	0.679917	0.554917	0.554917	0.661612	0.554917	0.580806	0.492417	0.635723	0.617417	0.661612	0.599112	0.580806	0.599112	0.554917	0.536612	0.523667	0.612056	0.505362	0.567862	0.492417	0.549556	0.536612
Ta1	0.117417	0.161612	0.0732233	0.0549175	0.0183058	0.0808058	0.0366117	0.143306	0.125	0.205806	0.0808058	0	0.125	0.143306	0.268306	0.172335	0.198223	0.0991117	0.135723	0.135723	0.161612	0.224112	0.135723	0.286612	0.643306	0.643306	0.617417	0.724112	0.599112	0.599112	0.705806	0.599112	0.625	0.536612	0.698223	0.679917	0.724112	0.643306	0.580806	0.599112	0.536612	0.599112	0.554917	0.599112	0.536612	0.599112	0.518306	0.580806	0.536612
Ta15	0.179917	0.161612	0.135723	0.179917	0.0808058	0.0808058	0.161612	0.268306	0.25	0.205806	0.205806	0.125	0	0.0808058	0.143306	0.109835	0.135723	0.161612	0.135723	0.0732233	0.0991117	0.161612	0.135723	0.161612	0.580806	0.580806	0.554917	0.661612	0.536612	0.536612	0.643306	0.536612	0.5625	0.474112	0.698223	0.617417	0.661612	0.580806	0.474112	0.599112	0.492417	0.554917	0.448223	0.492417	0.536612	0.536612	0.455806	0.518306	0.536612
Ta16	0.224112	0.242417	0.179917	0.198223	0.125	0.161612	0.179917	0.286612	0.268306	0.286612	0.224112	0.143306	0.0808058	0	0.0991117	0.0915291	0.179917	0.117417	0.117417	0.0915291	0.0183058	0.117417	0.179917	0.117417	0.536612	0.518306	0.510723	0.661612	0.474112	0.492417	0.599112	0.492417	0.518306	0.411612	0.698223	0.617417	0.661612	0.580806	0.487056	0.612056	0.505362	0.567862	0.461167	0.510723	0.536612	0.536612	0.455806	0.518306	0.536612
Ta17	0.198223	0.179917	0.179917	0.224112	0.224112	0.1875	0.242417	0.25	0.268306	0.1875	0.1875	0.268306	0.143306	0.0991117	0	0.0915291	0.154029	0.117417	0.0915291	0.0915291	0.0549175	0.0183058	0.154029	0.0183058	0.492417	0.474112	0.466529	0.617417	0.429917	0.448223	0.554917	0.448223	0.474112	0.367417	0.635723	0.554917	0.599112	0.536612	0.474112	0.599112	0.510723	0.492417	0.416973	0.505362	0.505362	0.505362	0.429917	0.487056	0.536612
Ta18	0.154029	0.172335	0.135723	0.154029	0.154029	0.154029	0.172335	0.216529	0.234835	0.216529	0.154029	0.172335	0.109835	0.0915291	0.0915291	0	0.0732233	0.109835	0.109835	0.109835	0.0732233	0.109835	0.109835	0.0732233	0.461167	0.461167	0.435279	0.586167	0.416973	0.429917	0.523667	0.497779	0.492417	0.391085	0.672335	0.591529	0.635723	0.529029	0.398667	0.523667	0.435279	0.435279	0.354473	0.435279	0.429917	0.429917	0.416973	0.411612	0.448223
Ta19	0.179917	0.198223	0.135723	0.154029	0.179917	0.216529	0.135723	0.154029	0.135723	0.154029	0.154029	0.198223	0.135723	0.179917	0.154029	0.0732233	0	0.109835	0.0732233	0.109835	0.135723	0.172335	0.135723	0.135723	0.455806	0.46875	0.429917	0.549556	0.424556	0.424556	0.518306	0.492417	0.487056	0.398667	0.654029	0.573223	0.617417	0.492417	0.367417	0.492417	0.416973	0.385723	0.297335	0.422335	0.404029	0.372779	0.354473	0.385723	0.448223
Ta20	0.154029	0.198223	0.109835	0.0915291	0.117417	0.179917	0.0732233	0.117417	0.0991117	0.179917	0.0549175	0.0991117	0.161612	0.117417	0.117417	0.109835	0.109835	0	0.0366117	0.0991117	0.0732233	0.0991117	0.135723	0.135723	0.505362	0.492417	0.479473	0.617417	0.448223	0.461167	0.567862	0.461167	0.487056	0.385723	0.617417	0.573223	0.617417	0.536612	0.536612	0.612056	0.518306	0.518306	0.466529	0.567862	0.474112	0.510723	0.429917	0.492417	0.518306
Ta21	0.117417	0.135723	0.0732233	0.0915291	0.117417	0.154029	0.0732233	0.0915291	0.0732233	0.0915291	0.0915291	0.135723	0.135723	0.117417	0.0915291	0.109835	0.0732233	0.0366117	0	0.0366117	0.0732233	0.0732233	0.0991117	0.109835	0.505362	0.492417	0.479473	0.617417	0.448223	0.461167	0.567862	0.461167	0.487056	0.385723	0.617417	0.573223	0.617417	0.536612	0.474112	0.549556	0.487056	0.455806	0.404029	0.523667	0.474112	0.479473	0.398667	0.492417	0.518306
Ta22	0.117417	0.0991117	0.0732233	0.117417	0.0915291	0.0915291	0.0991117	0.154029	0.135723	0.0915291	0.154029	0.135723	0.0732233	0.0915291	0.0915291	0.109835	0.109835	0.0991117	0.0366117	0	0.0732233	0.0732233	0.0991117	0.109835	0.523667	0.510723	0.497779	0.635723	0.466529	0.479473	0.586167	0.479473	0.505362	0.404029	0.635723	0.591529	0.635723	0.554917	0.461167	0.536612	0.474112	0.461167	0.404029	0.505362	0.487056	0.492417	0.411612	0.505362	0.518306
Ta24	0.205806	0.224112	0.161612	0.179917	0.143306	0.179917	0.161612	0.242417	0.224112	0.242417	0.179917	0.161612	0.0991117	0.0183058	0.0549175	0.0732233	0.135723	0.0732233	0.0732233	0.0732233	0	0.0732233	0.161612	0.0732233	0.492417	0.474112	0.466529	0.617417	0.429917	0.448223	0.554917	0.448223	0.474112	0.367417	0.654029	0.573223	0.617417	0.536612	0.487056	0.612056	0.505362	0.523667	0.429917	0.510723	0.505362	0.505362	0.424556	0.487056	0.536612
Ta25	0.154029	0.135723	0.135723	0.179917	0.179917	0.143306	0.198223	0.205806	0.224112	0.143306	0.143306	0.224112	0.161612	0.117417	0.0183058	0.109835	0.172335	0.0991117	0.0732233	0.0732233	0.0732233	0	0.135723	0.0366117	0.510723	0.492417	0.484835	0.635723	0.448223	0.466529	0.573223	0.466529	0.492417	0.385723	0.617417	0.573223	0.617417	0.554917	0.492417	0.567862	0.492417	0.474112	0.435279	0.518306	0.487056	0.523667	0.448223	0.505362	0.518306
Ta27	0.0183058	0.0366117	0.0366117	0.0549175	0.117417	0.0915291	0.0991117	0.0915291	0.135723	0.0915291	0.0915291	0.135723	0.135723	0.179917	0.154029	0.109835	0.135723	0.135723	0.0991117	0.0991117	0.161612	0.135723	0	0.172335	0.617417	0.617417	0.591529	0.698223	0.573223	0.573223	0.679917	0.573223	0.599112	0.510723	0.635723	0.591529	0.635723	0.617417	0.474112	0.549556	0.549556	0.474112	0.461167	0.567862	0.53125	0.536612	0.474112	0.549556	0.518306
Ta28	0.216529	0.198223	0.198223	0.242417	0.242417	0.205806	0.260723	0.268306	0.286612	0.205806	0.205806	0.286612	0.161612	0.117417	0.0183058	0.0732233	0.135723	0.135723	0.109835	0.109835	0.0732233	0.0366117	0.172335	0	0.448223	0.442862	0.422335	0.586167	0.398667	0.416973	0.510723	0.448223	0.442862	0.336167	0.635723	0.554917	0.599112	0.492417	0.429917	0.554917	0.466529	0.448223	0.372779	0.461167	0.461167	0.461167	0.385723	0.442862	0.492417
P1	0.661612	0.661612	0.617417	0.617417	0.643306	0.661612	0.599112	0.599112	0.580806	0.599112	0.599112	0.643306	0.580806	0.536612	0.492417	0.461167	0.455806	0.505362	0.505362	0.523667	0.492417	0.510723	0.617417	0.448223	0	0.198223	0.0732233	0.198223	0.154029	0.0549175	0.0808058	0.260723	0.0732233	0.253141	0.547335	0.466529	0.573223	0.135723	0.505362	0.586167	0.510723	0.474112	0.435279	0.484835	0.435279	0.479473	0.474112	0.416973	0.510723
P2	0.661612	0.661612	0.617417	0.617417	0.643306	0.661612	0.599112	0.599112	0.580806	0.599112	0.599112	0.643306	0.580806	0.518306	0.474112	0.461167	0.46875	0.492417	0.492417	0.510723	0.474112	0.492417	0.617417	0.442862	0.198223	0	0.109835	0.380362	0.0549175	0.117417	0.117417	0.146447	0.161612	0.154029	0.609835	0.591529	0.635723	0.341529	0.599112	0.666973	0.604473	0.541973	0.529029	0.565641	0.503141	0.573223	0.554917	0.484835	0.604473
P3	0.635723	0.635723	0.591529	0.591529	0.617417	0.635723	0.573223	0.573223	0.554917	0.573223	0.573223	0.617417	0.554917	0.510723	0.466529	0.435279	0.429917	0.479473	0.479473	0.497779	0.466529	0.484835	0.591529	0.422335	0.0732233	0.109835	0	0.229473	0.0915291	0.0915291	0.0549175	0.161612	0.109835	0.216529	0.529029	0.484835	0.554917	0.172335	0.479473	0.547335	0.479473	0.435279	0.409391	0.440641	0.391085	0.453585	0.448223	0.372779	0.479473
P4	0.742417	0.742417	0.698223	0.698223	0.724112	0.742417	0.679917	0.679917	0.661612	0.679917	0.679917	0.724112	0.661612	0.661612	0.617417	0.586167	0.549556	0.617417	0.617417	0.635723	0.617417	0.635723	0.698223	0.586167	0.198223	0.380362	0.229473	0	0.3125	0.229473	0.260723	0.336167	0.247779	0.474112	0.541973	0.466529	0.505362	0.0915291	0.573223	0.654029	0.573223	0.547335	0.503141	0.547335	0.503141	0.547335	0.547335	0.484835	0.573223
P5	0.617417	0.617417	0.573223	0.573223	0.599112	0.617417	0.554917	0.554917	0.536612	0.554917	0.554917	0.599112	0.536612	0.474112	0.429917	0.416973	0.424556	0.448223	0.448223	0.466529	0.429917	0.448223	0.573223	0.398667	0.154029	0.0549175	0.0915291	0.3125	0	0.0732233	0.172335	0.154029	0.154029	0.224112	0.573223	0.529029	0.599112	0.260723	0.573223	0.654029	0.573223	0.529029	0.503141	0.547335	0.484835	0.547335	0.529029	0.466529	0.573223
P6	0.617417	0.617417	0.573223	0.573223	0.599112	0.617417	0.554917	0.554917	0.536612	0.554917	0.554917	0.599112	0.536612	0.492417	0.448223	0.429917	0.424556	0.461167	0.461167	0.479473	0.448223	0.466529	0.573223	0.416973	0.0549175	0.117417	0.0915291	0.229473	0.0732233	0	0.135723	0.154029	0.0549175	0.198223	0.565641	0.484835	0.591529	0.172335	0.523667	0.604473	0.529029	0.492417	0.453585	0.503141	0.453585	0.497779	0.492417	0.435279	0.529029
P7	0.724112	0.724112	0.679917	0.679917	0.705806	0.724112	0.661612	0.661612	0.643306	0.661612	0.661612	0.705806	0.643306	0.599112	0.554917	0.523667	0.518306	0.567862	0.567862	0.586167	0.554917	0.573223	0.679917	0.510723	0.0808058	0.117417	0.0549175	0.260723	0.172335	0.135723	0	0.216529	0.117417	0.208947	0.547335	0.529029	0.573223	0.216529	0.536612	0.604473	0.541973	0.492417	0.466529	0.503141	0.453585	0.510723	0.505362	0.435279	0.541973
P8	0.617417	0.617417	0.573223	0.573223	0.599112	0.617417	0.554917	0.554917	0.536612	0.554917	0.554917	0.599112	0.536612	0.492417	0.448223	0.497779	0.492417	0.461167	0.461167	0.479473	0.448223	0.466529	0.573223	0.448223	0.260723	0.146447	0.161612	0.336167	0.154029	0.154029	0.216529	0	0.109835	0.179917	0.510723	0.466529	0.536612	0.260723	0.573223	0.635723	0.573223	0.523667	0.503141	0.529029	0.479473	0.547335	0.479473	0.461167	0.573223
P9	0.643306	0.643306	0.599112	0.599112	0.625	0.643306	0.580806	0.580806	0.5625	0.580806	0.580806	0.625	0.5625	0.518306	0.474112	0.492417	0.487056	0.487056	0.487056	0.505362	0.474112	0.492417	0.599112	0.442862	0.0732233	0.161612	0.109835	0.247779	0.154029	0.0549175	0.117417	0.109835	0	0.154029	0.529029	0.448223	0.554917	0.154029	0.536612	0.604473	0.541973	0.492417	0.466529	0.503141	0.453585	0.510723	0.442862	0.435279	0.541973
P10	0.554917	0.554917	0.510723	0.510723	0.536612	0.554917	0.492417	0.492417	0.474112	0.492417	0.492417	0.536612	0.474112	0.411612	0.367417	0.391085	0.398667	0.385723	0.385723	0.404029	0.367417	0.385723	0.510723	0.336167	0.253141	0.154029	0.216529	0.474112	0.224112	0.198223	0.208947	0.179917	0.154029	0	0.573223	0.529029	0.599112	0.385723	0.554917	0.617417	0.573223	0.510723	0.484835	0.529029	0.466529	0.529029	0.448223	0.448223	0.573223
R1	0.654029	0.654029	0.654029	0.654029	0.698223	0.698223	0.654029	0.635723	0.635723	0.635723	0.635723	0.698223	0.698223	0.698223	0.635723	0.672335	0.654029	0.617417	0.617417	0.635723	0.654029	0.617417	0.635723	0.635723	0.547335	0.609835	0.529029	0.541973	0.573223	0.565641	0.547335	0.510723	0.529029	0.573223	0	0.0549175	0.0732233	0.492417	0.609835	0.641085	0.698223	0.529029	0.602252	0.685279	0.529029	0.628141	0.609835	0.547335	0.554917
R2	0.635723	0.635723	0.635723	0.635723	0.679917	0.679917	0.635723	0.617417	0.617417	0.617417	0.617417	0.679917	0.617417	0.617417	0.554917	0.591529	0.573223	0.573223	0.573223	0.591529	0.573223	0.573223	0.591529	0.554917	0.466529	0.591529	0.484835	0.466529	0.529029	0.484835	0.529029	0.466529	0.448223	0.529029	0.0549175	0	0.0549175	0.411612	0.529029	0.609835	0.654029	0.484835	0.521447	0.609835	0.484835	0.547335	0.529029	0.466529	0.510723
R4	0.679917	0.679917	0.679917	0.679917	0.724112	0.724112	0.679917	0.661612	0.661612	0.661612	0.661612	0.724112	0.661612	0.661612	0.599112	0.635723	0.617417	0.617417	0.617417	0.635723	0.617417	0.617417	0.635723	0.599112	0.573223	0.635723	0.554917	0.505362	0.599112	0.591529	0.573223	0.536612	0.554917	0.599112	0.0732233	0.0549175	0	0.492417	0.573223	0.654029	0.698223	0.529029	0.565641	0.654029	0.529029	0.591529	0.573223	0.510723	0.554917
V1	0.661612	0.661612	0.617417	0.617417	0.643306	0.661612	0.599112	0.599112	0.580806	0.599112	0.599112	0.643306	0.580806	0.580806	0.536612	0.529029	0.492417	0.536612	0.536612	0.554917	0.536612	0.554917	0.617417	0.492417	0.135723	0.341529	0.172335	0.0915291	0.260723	0.172335	0.216529	0.260723	0.154029	0.385723	0.492417	0.411612	0.492417	0	0.536612	0.617417	0.536612	0.510723	0.466529	0.510723	0.466529	0.510723	0.448223	0.448223	0.536612
U1	0.518306	0.505362	0.518306	0.549556	0.549556	0.536612	0.549556	0.536612	0.536612	0.492417	0.580806	0.580806	0.474112	0.487056	0.474112	0.398667	0.367417	0.536612	0.474112	0.461167	0.487056	0.492417	0.474112	0.429917	0.505362	0.599112	0.479473	0.573223	0.573223	0.523667	0.536612	0.573223	0.536612	0.554917	0.609835	0.529029	0.573223	0.536612	0	0.0991117	0.161612	0.135723	0.0549175	0.109835	0.128141	0.117417	0.242417	0.109835	0.0549175
U2	0.536612	0.523667	0.536612	0.567862	0.567862	0.554917	0.567862	0.554917	0.554917	0.510723	0.599112	0.599112	0.599112	0.612056	0.599112	0.523667	0.492417	0.612056	0.549556	0.536612	0.612056	0.567862	0.549556	0.554917	0.586167	0.666973	0.547335	0.654029	0.654029	0.604473	0.604473	0.635723	0.604473	0.617417	0.641085	0.609835	0.654029	0.617417	0.0991117	0	0.148667	0.148667	0.117417	0.0861675	0.141085	0.154029	0.279029	0.172335	0.104473
U3	0.567862	0.554917	0.523667	0.554917	0.505362	0.510723	0.536612	0.554917	0.536612	0.510723	0.554917	0.536612	0.492417	0.505362	0.510723	0.435279	0.416973	0.518306	0.487056	0.474112	0.505362	0.492417	0.549556	0.466529	0.510723	0.604473	0.479473	0.573223	0.573223	0.529029	0.541973	0.573223	0.541973	0.573223	0.698223	0.654029	0.698223	0.536612	0.161612	0.148667	0	0.260723	0.0915291	0.104473	0.154029	0.0915291	0.154029	0.172335	0.143306
U4	0.492417	0.479473	0.492417	0.523667	0.567862	0.554917	0.523667	0.492417	0.492417	0.448223	0.536612	0.599112	0.554917	0.567862	0.492417	0.435279	0.385723	0.518306	0.455806	0.461167	0.523667	0.474112	0.474112	0.448223	0.474112	0.541973	0.435279	0.547335	0.529029	0.492417	0.492417	0.523667	0.492417	0.510723	0.529029	0.484835	0.529029	0.510723	0.135723	0.148667	0.260723	0	0.128141	0.203585	0.0915291	0.190641	0.279029	0.109835	0.154029
U5	0.505362	0.492417	0.474112	0.505362	0.523667	0.523667	0.492417	0.479473	0.466529	0.435279	0.523667	0.554917	0.448223	0.461167	0.416973	0.354473	0.297335	0.466529	0.404029	0.404029	0.429917	0.435279	0.461167	0.372779	0.435279	0.529029	0.409391	0.503141	0.503141	0.453585	0.466529	0.503141	0.466529	0.484835	0.602252	0.521447	0.565641	0.466529	0.0549175	0.117417	0.0915291	0.128141	0	0.0915291	0.109835	0.0366117	0.135723	0.0915291	0.109835
U6	0.599112	0.580806	0.567862	0.612056	0.554917	0.549556	0.599112	0.612056	0.599112	0.549556	0.612056	0.599112	0.492417	0.510723	0.505362	0.435279	0.422335	0.567862	0.523667	0.505362	0.510723	0.518306	0.567862	0.461167	0.484835	0.565641	0.440641	0.547335	0.547335	0.503141	0.503141	0.529029	0.503141	0.529029	0.685279	0.609835	0.654029	0.510723	0.109835	0.0861675	0.104473	0.203585	0.0915291	0	0.148667	0.154029	0.253141	0.135723	0.148667
U7	0.549556	0.549556	0.518306	0.518306	0.536612	0.549556	0.505362	0.505362	0.492417	0.505362	0.505362	0.536612	0.536612	0.536612	0.505362	0.429917	0.404029	0.474112	0.474112	0.487056	0.505362	0.487056	0.53125	0.461167	0.435279	0.503141	0.391085	0.503141	0.484835	0.453585	0.453585	0.479473	0.453585	0.466529	0.529029	0.484835	0.529029	0.466529	0.128141	0.141085	0.154029	0.0915291	0.109835	0.148667	0	0.135723	0.198223	0.0183058	0.0732233
U8	0.580806	0.580806	0.549556	0.549556	0.599112	0.612056	0.536612	0.523667	0.510723	0.523667	0.567862	0.599112	0.536612	0.536612	0.505362	0.429917	0.372779	0.510723	0.479473	0.492417	0.505362	0.523667	0.536612	0.461167	0.479473	0.573223	0.453585	0.547335	0.547335	0.497779	0.510723	0.547335	0.510723	0.529029	0.628141	0.547335	0.591529	0.510723	0.117417	0.154029	0.0915291	0.190641	0.0366117	0.154029	0.135723	0	0.0991117	0.117417	0.135723
U9	0.518306	0.518306	0.474112	0.474112	0.518306	0.536612	0.455806	0.448223	0.429917	0.448223	0.492417	0.518306	0.455806	0.455806	0.429917	0.416973	0.354473	0.429917	0.398667	0.411612	0.424556	0.448223	0.474112	0.385723	0.474112	0.554917	0.448223	0.547335	0.529029	0.492417	0.505362	0.479473	0.442862	0.448223	0.609835	0.529029	0.573223	0.448223	0.242417	0.279029	0.154029	0.279029	0.135723	0.253141	0.198223	0.0991117	0	0.179917	0.260723
U10	0.59375	0.59375	0.5625	0.5625	0.580806	0.59375	0.549556	0.549556	0.536612	0.549556	0.549556	0.580806	0.518306	0.518306	0.487056	0.411612	0.385723	0.492417	0.492417	0.505362	0.487056	0.505362	0.549556	0.442862	0.416973	0.484835	0.372779	0.484835	0.466529	0.435279	0.435279	0.461167	0.435279	0.448223	0.547335	0.466529	0.510723	0.448223	0.109835	0.172335	0.172335	0.109835	0.0915291	0.135723	0.0183058	0.117417	0.179917	0	0.0915291
U11	0.536612	0.536612	0.536612	0.536612	0.536612	0.536612	0.536612	0.536612	0.536612	0.536612	0.536612	0.536612	0.536612	0.536612	0.536612	0.448223	0.448223	0.518306	0.518306	0.518306	0.536612	0.518306	0.518306	0.492417	0.510723	0.604473	0.479473	0.573223	0.573223	0.529029	0.541973	0.573223	0.541973	0.573223	0.554917	0.510723	0.554917	0.536612	0.0549175	0.104473	0.143306	0.154029	0.109835	0.148667	0.0732233	0.135723	0.260723	0.0915291	0
U12	0.612056	0.612056	0.580806	0.580806	0.599112	0.612056	0.567862	0.567862	0.554917	0.567862	0.567862	0.599112	0.599112	0.599112	0.567862	0.492417	0.466529	0.536612	0.536612	0.549556	0.567862	0.549556	0.59375	0.523667	0.484835	0.565641	0.440641	0.547335	0.547335	0.503141	0.503141	0.529029	0.503141	0.529029	0.591529	0.547335	0.591529	0.510723	0.172335	0.122779	0.0732233	0.172335	0.0915291	0.130362	0.0808058	0.0549175	0.154029	0.0991117	0.117417
U13	0.536612	0.518306	0.536612	0.580806	0.536612	0.518306	0.580806	0.580806	0.580806	0.518306	0.580806	0.580806	0.518306	0.536612	0.518306	0.448223	0.448223	0.5625	0.518306	0.5	0.536612	0.5	0.518306	0.474112	0.510723	0.591529	0.466529	0.573223	0.573223	0.529029	0.529029	0.554917	0.529029	0.554917	0.617417	0.573223	0.617417	0.536612	0.0732233	0.0861675	0.161612	0.135723	0.128141	0.0678617	0.117417	0.216529	0.341529	0.135723	0.0808058
U14	0.518306	0.505362	0.518306	0.549556	0.549556	0.536612	0.549556	0.536612	0.536612	0.492417	0.580806	0.580806	0.492417	0.505362	0.492417	0.416973	0.385723	0.549556	0.487056	0.474112	0.505362	0.505362	0.487056	0.448223	0.523667	0.617417	0.497779	0.591529	0.591529	0.541973	0.554917	0.591529	0.554917	0.573223	0.622779	0.547335	0.591529	0.554917	0.0183058	0.0678617	0.174556	0.148667	0.0732233	0.0915291	0.141085	0.135723	0.260723	0.128141	0.0678617
U15	0.617417	0.617417	0.586167	0.586167	0.573223	0.586167	0.573223	0.586167	0.573223	0.586167	0.586167	0.573223	0.573223	0.573223	0.586167	0.497779	0.484835	0.554917	0.554917	0.554917	0.573223	0.567862	0.599112	0.541973	0.484835	0.565641	0.440641	0.547335	0.547335	0.503141	0.503141	0.529029	0.503141	0.547335	0.591529	0.547335	0.591529	0.510723	0.128141	0.104473	0.0915291	0.154029	0.109835	0.112056	0.0732233	0.109835	0.208947	0.0915291	0.0732233
U16	0.492417	0.479473	0.492417	0.523667	0.523667	0.510723	0.523667	0.510723	0.510723	0.466529	0.510723	0.554917	0.510723	0.523667	0.466529	0.404029	0.391085	0.492417	0.461167	0.461167	0.492417	0.448223	0.474112	0.422335	0.484835	0.609835	0.484835	0.547335	0.547335	0.503141	0.547335	0.591529	0.547335	0.591529	0.547335	0.503141	0.547335	0.510723	0.104473	0.130362	0.130362	0.154029	0.0861675	0.148667	0.135723	0.122779	0.247779	0.154029	0.0861675
U17	0.65625	0.643306	0.612056	0.643306	0.59375	0.599112	0.625	0.643306	0.625	0.599112	0.643306	0.625	0.518306	0.53125	0.536612	0.461167	0.442862	0.580806	0.549556	0.536612	0.53125	0.554917	0.612056	0.492417	0.492417	0.573223	0.448223	0.554917	0.554917	0.510723	0.510723	0.536612	0.510723	0.536612	0.716529	0.635723	0.679917	0.518306	0.161612	0.161612	0.0366117	0.260723	0.0915291	0.0732233	0.154029	0.0915291	0.154029	0.135723	0.179917
U18	0.599112	0.580806	0.567862	0.612056	0.554917	0.549556	0.599112	0.612056	0.599112	0.549556	0.612056	0.599112	0.474112	0.492417	0.487056	0.416973	0.404029	0.554917	0.510723	0.492417	0.492417	0.505362	0.554917	0.442862	0.448223	0.529029	0.404029	0.510723	0.510723	0.466529	0.466529	0.492417	0.466529	0.510723	0.654029	0.573223	0.617417	0.474112	0.0915291	0.154029	0.154029	0.154029	0.109835	0.0549175	0.135723	0.198223	0.297335	0.117417	0.135723
U19	0.661612	0.643306	0.630362	0.674556	0.617417	0.612056	0.661612	0.674556	0.661612	0.612056	0.674556	0.661612	0.536612	0.554917	0.549556	0.479473	0.466529	0.617417	0.573223	0.554917	0.554917	0.567862	0.617417	0.505362	0.510723	0.591529	0.466529	0.573223	0.573223	0.529029	0.529029	0.554917	0.529029	0.573223	0.716529	0.635723	0.679917	0.536612	0.154029	0.154029	0.0915291	0.216529	0.109835	0.0549175	0.198223	0.135723	0.234835	0.179917	0.198223
U20	0.599112	0.599112	0.567862	0.567862	0.554917	0.567862	0.554917	0.567862	0.554917	0.567862	0.567862	0.554917	0.554917	0.554917	0.567862	0.479473	0.466529	0.536612	0.536612	0.536612	0.554917	0.549556	0.580806	0.523667	0.484835	0.565641	0.440641	0.547335	0.547335	0.503141	0.503141	0.529029	0.503141	0.529029	0.591529	0.547335	0.591529	0.510723	0.109835	0.0861675	0.0732233	0.172335	0.0915291	0.09375	0.0549175	0.0915291	0.190641	0.0732233	0.0549175
[truncated: 9 more columns]

## Sheet: Sheet 9_Structure Harvester
Supplementary Information Appendix S1 for:
Impact of barriers on Cyrno-Sardinian endemisms: a comparative study of population genetics and phylogeography within taxa of Centranthus sect. Nervosae (Caprifoliaceae).
Olga De Castro1,2*, Emanuela Di Iorio1, Carole Piazza3, Gianluigi Bacchetta4, Bruno Menale1,2
*Corresponding author: olga.decastro@unina.it; odecastr@gmail.com
1Department of Biology, University of Naples Federico II, Via Cinthia, 80126 Naples, Italy
2Botanical Garden, University of Naples Federico II, Via Foria 223, 80139 Naples, Italy
3National Botanical Conservatory of Corsica, Office of the Environment of Corsica, Avenue Jean Nicoli, 14, 20250 Corte, France
4Department of Life and Environmental Science, Center for Conservation of Biodiversity (CCB), University of Cagliari, V.le Sant’ Ignazio da Laconi, 13, 09123 Cagliari, Italy
Sheet 9. The most adequate value for the number of clusters (K) in populations of Centranthus sect. Nervosae, obtained using the method of Evanno et al. (2005), as implemented in STRUCTURE HARVESTER.
	All dataset								C. trinervis - sub-samplings								C. amazonum populations
										Pop. TINT			Pop. TAUT (samples 12-24)
																		Pop. P				Pop. R	Pop. V
		Pop. T		Pop. P, R, V		Pop. U

## Sheet: Sheet 10 _Haplotypes
Supplementary Information Appendix S1 for:
Impact of barriers on Cyrno-Sardinian endemisms: a comparative study of population genetics and phylogeography within taxa of Centranthus sect. Nervosae (Caprifoliaceae).
Olga De Castro1,2*, Emanuela Di Iorio1, Carole Piazza3, Gianluigi Bacchetta4, Bruno Menale1,2
*Corresponding author: olga.decastro@unina.it; odecastr@gmail.com
1Department of Biology, University of Naples Federico II, Via Cinthia, 80126 Naples, Italy
2Botanical Garden, University of Naples Federico II, Via Foria 223, 80139 Naples, Italy
3National Botanical Conservatory of Corsica, Office of the Environment of Corsica, Avenue Jean Nicoli, 14, 20250 Corte, France
4Department of Life and Environmental Science, Center for Conservation of Biodiversity (CCB), University of Cagliari, V.le Sant’ Ignazio da Laconi, 13, 09123 Cagliari, Italy
Sheet 10. Haplotypes detected in the six plastid markers across the five populations of Centranthus sect. Nervosae. Refer to Figure 6 for their geographic distribution on the map.
	D19			D20						P21					P37				V2				V4
	trnW(CCA)-trnP(UGG)-psaJ IGS	GenBank no.		trnS(GCU)-trnG(UCC) IGS				GenBank no.		accD-psaI IGS			GenBank no.		rpS15-ndhF† IGS		GenBank no.		matK(-3’) gene		GenBank no.		psbA-trnH(GUG) IGS	GenBank no.		Haplotype (4 states)	Haplotype (5 states***)
Population	71 bp*			116 bp*		272 bp*				117 bp*/**	155 bp*	160 bp*			138 bp*	161 bp*			258 bp*	564 bp*			86 bp*			(sample no.)	(sample no.)	Population
T	C	PQ619283		#		#		PQ602192		T11	T	TAATT	PQ619287		#	C	PQ619278		T	G	PQ602200		A	PQ602196		A (24)	AA (24)	T
P	C			#		#				T11	T	#	PQ619288		#	C			T	G			A			A (10)	A (10)	P
R	A	PQ619284		#		#				T11	T	TAATT			TTTTAA	A	PQ619279		T	A	PQ602201		#	PQ602197		B (3)	B (3)	R
V	C			#		#				T11	T	#			#	C			T	G			A			A (1)	A (1)	V
U	A			TATTAAGTA		AGTATTTA		PQ602193		T11	T	TAATT			#	A	PQ619280		G	G	PQ602202		#			C (5)	C (5)	U
	A			TATTAAGTA		AGTATTTA				T10	G	TAATT	PQ619289		#	A			G	G			#			D (15)	D (15)
	†, the ndhF gene is present instead of the ycf1 gene in the cpDNA of Valeriana jatamansi (NC_067975), used as a reference; *, the base position corresponds to the alignment found in the Appendix S2-S7; IGS, intergenic spacer; #, deletion; **, polyN exclused; ***, considering the gaps (or indels) both as missing (4th state) and as present (5th state).

[truncated: 1 more sheets: Sheet 11_Outgroup GenBank codes]
